# Supplementary material for: Metagenomic biomarker discovery and explanation
Source: Genome Biol. 2011 Jun 24;12(6):R60. doi: 10.1186/gb-2011-12-6-r60 (PMC3218848; doi:10.1186/gb-2011-12-6-r60)
Supplement: Additional file 10 — T-bet-/- × Rag2-/- - Rag2-/- dataset. Input LEfSe file for the analysis of the ulcerative colitis phenotype in mice. [file gb-2011-12-6-r60-S10.TXT]

class	truc	truc	truc	truc	truc	truc	truc	truc	truc	truc	truc	truc	truc	truc	truc	truc	truc	truc	truc	truc	rag2	rag2	rag2	rag2	rag2	rag2	rag2	rag2	rag2	rag2
Archaea	0.0	0.0	0.0	0.0	0.0	0.0	0.0	0.0	0.0	0.0	0.0	0.0	0.0	0.0	0.0	0.0	0.0	0.0	0.0	0.0	0.0	0.0	0.0	0.0	0.0	0.0	0.0	0.0	0.0	0.0
Archaea|Crenarchaeota	0.0	0.0	0.0	0.0	0.0	0.0	0.0	0.0	0.0	0.0	0.0	0.0	0.0	0.0	0.0	0.0	0.0	0.0	0.0	0.0	0.0	0.0	0.0	0.0	0.0	0.0	0.0	0.0	0.0	0.0
Archaea|Crenarchaeota|Thermoprotei	0.0	0.0	0.0	0.0	0.0	0.0	0.0	0.0	0.0	0.0	0.0	0.0	0.0	0.0	0.0	0.0	0.0	0.0	0.0	0.0	0.0	0.0	0.0	0.0	0.0	0.0	0.0	0.0	0.0	0.0
Archaea|Crenarchaeota|Thermoprotei|Desulfurococcales	0.0	0.0	0.0	0.0	0.0	0.0	0.0	0.0	0.0	0.0	0.0	0.0	0.0	0.0	0.0	0.0	0.0	0.0	0.0	0.0	0.0	0.0	0.0	0.0	0.0	0.0	0.0	0.0	0.0	0.0
Archaea|Crenarchaeota|Thermoprotei|Sulfolobales	0.0	0.0	0.0	0.0	0.0	0.0	0.0	0.0	0.0	0.0	0.0	0.0	0.0	0.0	0.0	0.0	0.0	0.0	0.0	0.0	0.0	0.0	0.0	0.0	0.0	0.0	0.0	0.0	0.0	0.0
Archaea|Crenarchaeota|Thermoprotei|Sulfolobales|Sulfolobaceae	0.0	0.0	0.0	0.0	0.0	0.0	0.0	0.0	0.0	0.0	0.0	0.0	0.0	0.0	0.0	0.0	0.0	0.0	0.0	0.0	0.0	0.0	0.0	0.0	0.0	0.0	0.0	0.0	0.0	0.0
Archaea|Crenarchaeota|Thermoprotei|Thermoproteales	0.0	0.0	0.0	0.0	0.0	0.0	0.0	0.0	0.0	0.0	0.0	0.0	0.0	0.0	0.0	0.0	0.0	0.0	0.0	0.0	0.0	0.0	0.0	0.0	0.0	0.0	0.0	0.0	0.0	0.0
Archaea|Crenarchaeota|Thermoprotei|Thermoproteales|Thermoproteaceae	0.0	0.0	0.0	0.0	0.0	0.0	0.0	0.0	0.0	0.0	0.0	0.0	0.0	0.0	0.0	0.0	0.0	0.0	0.0	0.0	0.0	0.0	0.0	0.0	0.0	0.0	0.0	0.0	0.0	0.0
Archaea|Crenarchaeota|Thermoprotei|Thermoproteales|Thermoproteaceae|Caldivirga	0.0	0.0	0.0	0.0	0.0	0.0	0.0	0.0	0.0	0.0	0.0	0.0	0.0	0.0	0.0	0.0	0.0	0.0	0.0	0.0	0.0	0.0	0.0	0.0	0.0	0.0	0.0	0.0	0.0	0.0
Archaea|Euryarchaeota	0.0	0.0	0.0	0.0	0.0	0.0	0.0	0.0	0.0	0.0	0.0	0.0	0.0	0.0	0.0	0.0	0.0	0.0	0.0	0.0	0.0	0.0	0.0	0.0	0.0	0.0	0.0	0.0	0.0	0.0
Archaea|Euryarchaeota|Halobacteria	0.0	0.0	0.0	0.0	0.0	0.0	0.0	0.0	0.0	0.0	0.0	0.0	0.0	0.0	0.0	0.0	0.0	0.0	0.0	0.0	0.0	0.0	0.0	0.0	0.0	0.0	0.0	0.0	0.0	0.0
Archaea|Euryarchaeota|Halobacteria|Halobacteriales	0.0	0.0	0.0	0.0	0.0	0.0	0.0	0.0	0.0	0.0	0.0	0.0	0.0	0.0	0.0	0.0	0.0	0.0	0.0	0.0	0.0	0.0	0.0	0.0	0.0	0.0	0.0	0.0	0.0	0.0
Archaea|Euryarchaeota|Halobacteria|Halobacteriales|Halobacteriaceae	0.0	0.0	0.0	0.0	0.0	0.0	0.0	0.0	0.0	0.0	0.0	0.0	0.0	0.0	0.0	0.0	0.0	0.0	0.0	0.0	0.0	0.0	0.0	0.0	0.0	0.0	0.0	0.0	0.0	0.0
Archaea|Euryarchaeota|Methanomicrobia	0.0	0.0	0.0	0.0	0.0	0.0	0.0	0.0	0.0	0.0	0.0	0.0	0.0	0.0	0.0	0.0	0.0	0.0	0.0	0.0	0.0	0.0	0.0	0.0	0.0	0.0	0.0	0.0	0.0	0.0
Archaea|Euryarchaeota|Methanopyri	0.0	0.0	0.0	0.0	0.0	0.0	0.0	0.0	0.0	0.0	0.0	0.0	0.0	0.0	0.0	0.0	0.0	0.0	0.0	0.0	0.0	0.0	0.0	0.0	0.0	0.0	0.0	0.0	0.0	0.0
Archaea|Euryarchaeota|Methanopyri|Methanopyrales	0.0	0.0	0.0	0.0	0.0	0.0	0.0	0.0	0.0	0.0	0.0	0.0	0.0	0.0	0.0	0.0	0.0	0.0	0.0	0.0	0.0	0.0	0.0	0.0	0.0	0.0	0.0	0.0	0.0	0.0
Archaea|Euryarchaeota|Methanopyri|Methanopyrales|Methanopyraceae	0.0	0.0	0.0	0.0	0.0	0.0	0.0	0.0	0.0	0.0	0.0	0.0	0.0	0.0	0.0	0.0	0.0	0.0	0.0	0.0	0.0	0.0	0.0	0.0	0.0	0.0	0.0	0.0	0.0	0.0
Archaea|Euryarchaeota|Methanopyri|Methanopyrales|Methanopyraceae|Methanopyrus	0.0	0.0	0.0	0.0	0.0	0.0	0.0	0.0	0.0	0.0	0.0	0.0	0.0	0.0	0.0	0.0	0.0	0.0	0.0	0.0	0.0	0.0	0.0	0.0	0.0	0.0	0.0	0.0	0.0	0.0
Bacteria	99.9276759884	99.9902190923	99.9595436524	100.0	99.9808135073	99.9103827935	99.910001125	99.9718309859	100.0	99.9383730485	99.8693095186	99.9816681943	100.0	100.0	99.869303825	99.9558985667	99.9800876145	99.7702539299	99.9909033021	100.0	99.9226978452	99.9476896251	99.9853436905	99.9903241413	100.0	98.5993721323	99.9886169607	99.940284247	100.0	99.9723871324
Bacteria|Acidobacteria	0.0	0.0	0.0	0.0	0.0	0.0	0.0	0.0	0.0	0.0	0.0	0.0	0.0	0.0	0.0	0.0	0.0	0.0	0.0	0.0	0.0	0.0	0.0	0.0	0.0	0.0	0.0	0.0	0.0	0.0
Bacteria|Actinobacteria	0.0723240115718	0.0880281690141	0.121369042803	0.232045480914	0.134305448964	0.307258993727	0.044999437507	0.0422535211268	0.773313115997	0.0410846343468	0.130690481377	0.733272227314	1.31532172058	0.882723833544	0.653480874793	0.871003307607	0.308641975309	0.278113663845	0.172837260075	0.173535791757	2.95680742101	1.84829991282	10.3033856075	2.51572327044	14.4195034934	2.75295822265	14.2857142857	0.489669174728	13.449589096	0.0828386027889
Bacteria|Actinobacteria|Actinobacteria	0.0723240115718	0.0880281690141	0.121369042803	0.232045480914	0.134305448964	0.307258993727	0.044999437507	0.0422535211268	0.773313115997	0.0410846343468	0.130690481377	0.733272227314	1.31532172058	0.882723833544	0.653480874793	0.871003307607	0.308641975309	0.278113663845	0.172837260075	0.173535791757	2.95680742101	1.84829991282	10.3033856075	2.51572327044	14.4195034934	2.75295822265	14.2857142857	0.489669174728	13.449589096	0.0828386027889
Bacteria|Actinobacteria|Actinobacteria|Acidimicrobiales|Acidimicrobiaceae	0.0	0.0	0.0	0.0	0.0	0.0	0.0	0.0	0.0	0.0	0.0	0.0	0.0	0.0	0.0	0.0	0.0	0.0	0.0	0.0	0.0	0.0	0.0	0.0	0.0	0.0	0.0	0.0	0.0	0.0
Bacteria|Actinobacteria|Actinobacteria|Acidimicrobiales|Acidimicrobiaceae|Ferrimicrobium	0.0	0.0	0.0	0.0	0.0	0.0	0.0	0.0	0.0	0.0	0.0	0.0	0.0	0.0	0.0	0.0	0.0	0.0	0.0	0.0	0.0	0.0	0.0	0.0	0.0	0.0	0.0	0.0	0.0	0.0
Bacteria|Actinobacteria|Actinobacteria|Actinomycetales|Beutenbergiaceae	0.0	0.0	0.0	0.0	0.0	0.0	0.0	0.0	0.0	0.0	0.0	0.0	0.0	0.0	0.0	0.0	0.0	0.0	0.0	0.0	0.0	0.0	0.0	0.0	0.0	0.0	0.0	0.0	0.0	0.0
Bacteria|Actinobacteria|Actinobacteria|Actinomycetales|Corynebacteriaceae	0.0241080038573	0.0195618153365	0.00809126952019	0.0116022740457	0.0	0.0128024580719	0.0	0.0	0.0	0.0	0.0217817468961	0.0	0.0	0.0	0.0	0.0	0.0	0.0	0.027290093696	0.0	0.0	0.0	0.0	0.0193517174649	0.0	0.0	0.0113830392715	0.0	0.0	0.0138064337981
Bacteria|Actinobacteria|Actinobacteria|Actinomycetales|Corynebacteriaceae|Corynebacterium	0.0482160077146	0.0195618153365	0.0161825390404	0.0	0.0	0.0256049161439	0.0	0.0	0.0	0.0	0.0435634937922	0.0	0.0	0.0	0.0	0.0	0.0	0.0	0.054580187392	0.0	0.0	0.0	0.0	0.0387034349299	0.0	0.0	0.022766078543	0.0	0.0	0.0276128675963
Bacteria|Actinobacteria|Actinobacteria|Actinomycetales|Glycomycetaceae	0.0	0.0	0.0	0.0	0.0	0.0	0.0	0.0	0.0	0.0	0.0	0.0	0.0	0.0	0.0	0.0	0.0	0.0	0.0	0.0	0.0	0.0	0.0	0.0	0.0	0.0	0.0	0.0	0.0	0.0
Bacteria|Actinobacteria|Actinobacteria|Actinomycetales|Microbacteriaceae	0.0	0.0	0.0	0.0	0.0	0.0	0.0112498593768	0.0	0.0	0.0	0.0	0.0	0.0	0.0	0.0	0.0	0.0	0.0	0.0	0.0	0.0	0.0	0.0	0.0	0.0	0.0	0.0	0.0	0.0	0.0
Bacteria|Actinobacteria|Actinobacteria|Actinomycetales|Microbacteriaceae|Curtobacterium	0.0	0.0	0.0	0.0	0.0	0.0	0.0	0.0	0.0	0.0	0.0	0.0	0.0	0.0	0.0	0.0	0.0	0.0	0.0	0.0	0.0	0.0	0.0	0.0	0.0	0.0	0.0	0.0	0.0	0.0
Bacteria|Actinobacteria|Actinobacteria|Actinomycetales|Microbacteriaceae|Frigoribacterium	0.0	0.0	0.0	0.0	0.0	0.0	0.0	0.0	0.0	0.0	0.0	0.0	0.0	0.0	0.0	0.0	0.0	0.0	0.0	0.0	0.0	0.0	0.0	0.0	0.0	0.0	0.0	0.0	0.0	0.0
Bacteria|Actinobacteria|Actinobacteria|Actinomycetales|Microbacteriaceae|Leucobacter	0.0	0.0	0.0	0.0	0.0	0.0	0.0224997187535	0.0	0.0	0.0	0.0	0.0	0.0	0.0	0.0	0.0	0.0	0.0	0.0	0.0	0.0	0.0	0.0	0.0	0.0	0.0	0.0	0.0	0.0	0.0
Bacteria|Actinobacteria|Actinobacteria|Actinomycetales|Microbacteriaceae|Microbacterium	0.0	0.0	0.0	0.0	0.0	0.0	0.0	0.0	0.0	0.0	0.0	0.0	0.0	0.0	0.0	0.0	0.0	0.0	0.0	0.0	0.0	0.0	0.0	0.0	0.0	0.0	0.0	0.0	0.0	0.0
Bacteria|Actinobacteria|Actinobacteria|Actinomycetales|Micrococcaceae	0.0	0.0	0.0	0.0	0.0	0.0	0.0	0.0	0.0	0.0	0.0	0.0	0.0	0.0	0.0	0.0	0.0	0.0	0.0	0.0	0.0	0.0	0.0	0.0	0.0	0.0	0.0	0.0	0.0	0.0
Bacteria|Actinobacteria|Actinobacteria|Actinomycetales|Micrococcaceae|Sinomonas	0.0	0.0	0.0	0.0	0.0	0.0	0.0	0.0	0.0	0.0	0.0	0.0	0.0	0.0	0.0	0.0	0.0	0.0	0.0	0.0	0.0	0.0	0.0	0.0	0.0	0.0	0.0	0.0	0.0	0.0
Bacteria|Actinobacteria|Actinobacteria|Actinomycetales|Micromonosporaceae	0.0	0.0	0.0	0.0	0.0	0.0	0.0	0.0	0.0	0.0	0.0	0.0	0.0	0.0	0.0	0.0	0.0	0.0	0.0	0.0	0.0	0.0	0.0	0.0	0.0	0.0	0.0	0.0	0.0	0.0
Bacteria|Actinobacteria|Actinobacteria|Actinomycetales|Nocardioidaceae	0.0	0.0	0.0	0.0348068221371	0.0	0.0	0.0	0.0	0.0	0.0	0.0	0.0	0.0	0.0	0.0	0.0	0.0	0.0	0.0	0.0	0.0	0.0	0.0	0.0	0.0	0.0	0.0	0.0	0.0	0.0
Bacteria|Actinobacteria|Actinobacteria|Actinomycetales|Nocardioidaceae|Nocardioides	0.0	0.0	0.0	0.0696136442743	0.0	0.0	0.0	0.0	0.0	0.0	0.0	0.0	0.0	0.0	0.0	0.0	0.0	0.0	0.0	0.0	0.0	0.0	0.0	0.0	0.0	0.0	0.0	0.0	0.0	0.0
Bacteria|Actinobacteria|Actinobacteria|Bifidobacteriales|Bifidobacteriaceae	0.0	0.00978090766823	0.0	0.0116022740457	0.0287797390637	0.0768147484317	0.0	0.0140845070423	0.151630022745	0.0	0.0217817468961	0.348304307974	0.829482166133	0.517023959647	0.0784177049752	0.0882028665932	0.0	0.0	0.027290093696	0.0108459869848	2.84085418881	1.74367916303	10.2154477503	2.38993710692	14.1667905456	2.58391692828	13.9669891861	0.370237668697	13.2892363199	0.0138064337981
Bacteria|Actinobacteria|Actinobacteria|Bifidobacteriales|Bifidobacteriaceae|Alloscardovia	0.0	0.0	0.0	0.0	0.0	0.0	0.0	0.0	0.0	0.0	0.0	0.0	0.0	0.0	0.0	0.0	0.0	0.0	0.0	0.0	0.0	0.0	0.0	0.0	0.014865467519	0.0	0.0113830392715	0.0	0.0801763880537	0.0
Bacteria|Actinobacteria|Actinobacteria|Bifidobacteriales|Bifidobacteriaceae|Bifidobacterium	0.0	0.0195618153365	0.0	0.0232045480914	0.0575594781274	0.153629496863	0.0	0.0281690140845	0.303260045489	0.0	0.0435634937922	0.696608615949	1.61156535134	1.00882723834	0.15683540995	0.176405733186	0.0	0.0	0.054580187392	0.0216919739696	5.68170837762	3.45248474281	20.1817382383	4.70246734398	28.0362717407	4.53996619174	27.6266363119	0.740475337394	25.9771497294	0.0276128675963
Bacteria|Actinobacteria|Actinobacteria|Bifidobacteriales|Bifidobacteriaceae|Gardnerella	0.0	0.0	0.0	0.0	0.0	0.0	0.0	0.0	0.0	0.0	0.0	0.0	0.0	0.0	0.0	0.0	0.0	0.0	0.0	0.0	0.0	0.0	0.0	0.0	0.0	0.0	0.0113830392715	0.0	0.0	0.0
Bacteria|Actinobacteria|Actinobacteria|Bifidobacteriales|Bifidobacteriaceae|Metascardovia	0.0	0.0	0.0	0.0	0.0	0.0	0.0	0.0	0.0	0.0	0.0	0.0	0.023699490461	0.0126103404792	0.0	0.0	0.0	0.0	0.0	0.0	0.0	0.0174367916303	0.0879378572475	0.0193517174649	0.104058272633	0.458826370442	0.0455321570859	0.0	0.220485067148	0.0
Bacteria|Actinobacteria|Actinobacteria|Bifidobacteriales|Bifidobacteriaceae|Parascardovia	0.0	0.0	0.0	0.0	0.0	0.0	0.0	0.0	0.0	0.0	0.0	0.0	0.0	0.0	0.0	0.0	0.0	0.0	0.0	0.0	0.0	0.0	0.0	0.0	0.0	0.0	0.0	0.0	0.0	0.0
Bacteria|Actinobacteria|Actinobacteria|Bifidobacteriales|Bifidobacteriaceae|Scardovia	0.0	0.0	0.0	0.0	0.0	0.0	0.0	0.0	0.0	0.0	0.0	0.0	0.0	0.0	0.0	0.0	0.0	0.0	0.0	0.0	0.0	0.0	0.0	0.0	0.0	0.0	0.0	0.0	0.0	0.0
Bacteria|Actinobacteria|Actinobacteria|Coriobacteriales|Coriobacteriaceae	0.0482160077146	0.0586854460094	0.113277773283	0.174034110686	0.1055257099	0.217641787223	0.0337495781303	0.0281690140845	0.621683093252	0.0410846343468	0.0871269875844	0.38496791934	0.48583955445	0.365699873897	0.575063169818	0.782800441014	0.308641975309	0.278113663845	0.118257072683	0.162689804772	0.115953232196	0.104620749782	0.0879378572475	0.106434446057	0.237847480303	0.0724462690171	0.30734206033	0.119431506031	0.140308679094	0.0552257351926
Bacteria|Actinobacteria|Actinobacteria|Coriobacteriales|Coriobacteriaceae|Adlercreutzia	0.0	0.0	0.0	0.0	0.0	0.0	0.0	0.0	0.0	0.0	0.0	0.0183318056829	0.0	0.0	0.0	0.0	0.0	0.0	0.0	0.0	0.0	0.0	0.0	0.0	0.0	0.0	0.0	0.0	0.0	0.0
Bacteria|Actinobacteria|Actinobacteria|Coriobacteriales|Coriobacteriaceae|Asaccharobacter	0.0	0.0195618153365	0.0485476171211	0.0696136442743	0.0575594781274	0.0896172065036	0.0112498593768	0.0	0.348749052312	0.0	0.0217817468961	0.0733272227314	0.331792866453	0.239596469105	0.270105428248	0.407938257993	0.179211469534	0.205562273277	0.0636768852906	0.0976138828633	0.0193255386994	0.052310374891	0.0439689286238	0.0677310111272	0.0297309350379	0.0	0.0569151963574	0.0119431506031	0.0	0.0276128675963
Bacteria|Actinobacteria|Actinobacteria|Coriobacteriales|Coriobacteriaceae|Collinsella	0.0	0.0	0.0404563476009	0.0116022740457	0.00959324635457	0.0128024580719	0.0	0.0	0.0758150113723	0.0	0.0	0.0366636113657	0.023699490461	0.0126103404792	0.060991548314	0.0110253583241	0.00995619275189	0.0	0.0181933957973	0.0	0.0096627693497	0.0	0.0	0.0	0.014865467519	0.0	0.0113830392715	0.0	0.0	0.0
Bacteria|Actinobacteria|Actinobacteria|Coriobacteriales|Coriobacteriaceae|Coriobacterium	0.0	0.0	0.0	0.0	0.0	0.0	0.0	0.0	0.0	0.0	0.0	0.0	0.0	0.0	0.0	0.0	0.0	0.0	0.0	0.0	0.0	0.0	0.0	0.0	0.0	0.0	0.0	0.0	0.0	0.0
Bacteria|Actinobacteria|Actinobacteria|Coriobacteriales|Coriobacteriaceae|Eggerthella	0.0	0.0782472613459	0.0242738085606	0.0348068221371	0.0	0.0256049161439	0.0112498593768	0.0140845070423	0.13646702047	0.0205423171734	0.0	0.0916590284143	0.0355492356914	0.0882723833544	0.0697046266446	0.13230429989	0.0398247710076	0.0241837968561	0.00909669789866	0.0433839479393	0.0	0.0	0.0146563095413	0.00967585873246	0.0594618700758	0.0482975126781	0.0569151963574	0.0	0.0	0.0138064337981
Bacteria|Actinobacteria|Actinobacteria|Coriobacteriales|Coriobacteriaceae|Enterorhabdus	0.0241080038573	0.0	0.0161825390404	0.0116022740457	0.0575594781274	0.128024580719	0.0112498593768	0.0140845070423	0.106141015921	0.0205423171734	0.0435634937922	0.12832263978	0.0473989809219	0.0252206809584	0.0348523133223	0.209481808159	0.0995619275189	0.0725513905683	0.0181933957973	0.0	0.0579766160982	0.052310374891	0.0293126190825	0.0	0.104058272633	0.0482975126781	0.159362549801	0.0716589036188	0.100220485067	0.0
Bacteria|Actinobacteria|Actinobacteria|Coriobacteriales|Coriobacteriaceae|Gordonibacter	0.0	0.0	0.0	0.0	0.0	0.0128024580719	0.0	0.0	0.0	0.0	0.0	0.0	0.0	0.0	0.00871307833057	0.0220507166483	0.0	0.0	0.0	0.0	0.0096627693497	0.0	0.0	0.0	0.0	0.0	0.0	0.0119431506031	0.0	0.0
Bacteria|Actinobacteria|Actinobacteria|Coriobacteriales|Coriobacteriaceae|Olsenella	0.0	0.0	0.0	0.0	0.0	0.0	0.0	0.0	0.0	0.0	0.0	0.0	0.0118497452305	0.0	0.0	0.0	0.0	0.0	0.0	0.0	0.0	0.0	0.0	0.00967585873246	0.014865467519	0.0	0.0113830392715	0.0	0.0	0.0
Bacteria|Actinobacteria|Actinobacteria|Coriobacteriales|Coriobacteriaceae|Paraeggerthella	0.0	0.0	0.0	0.0	0.0	0.0	0.0	0.0	0.0	0.0	0.0	0.0	0.0	0.0	0.0	0.0	0.0	0.0	0.0	0.0	0.0	0.0	0.0	0.0	0.0	0.0	0.0	0.0	0.0	0.0
Bacteria|Actinobacteria|Actinobacteria|Coriobacteriales|Coriobacteriaceae|Slackia	0.0241080038573	0.0	0.0	0.0464090961829	0.00959324635457	0.0	0.0	0.0	0.0303260045489	0.0	0.0217817468961	0.0549954170486	0.0592487261524	0.0126103404792	0.15683540995	0.0441014332966	0.00995619275189	0.0	0.00909669789866	0.0216919739696	0.0386510773988	0.0174367916303	0.0	0.0193517174649	0.0297309350379	0.0	0.022766078543	0.0358294518094	0.0601322910403	0.0138064337981
Bacteria|Actinobacteria|Actinobacteria|Rubrobacterales|Rubrobacteraceae	0.0	0.0	0.0	0.0	0.0	0.0	0.0	0.0	0.0	0.0	0.0	0.0	0.0	0.0	0.0	0.0	0.0	0.0	0.0	0.0	0.0	0.0	0.0	0.0	0.0	0.0	0.0	0.0	0.0	0.0
Bacteria|Actinobacteria|Actinobacteria|Rubrobacterales|Rubrobacteraceae|Rubrobacter	0.0	0.0	0.0	0.0	0.0	0.0	0.0	0.0	0.0	0.0	0.0	0.0	0.0	0.0	0.0	0.0	0.0	0.0	0.0	0.0	0.0	0.0	0.0	0.0	0.0	0.0	0.0	0.0	0.0	0.0
Bacteria|Aquificae	0.0	0.0	0.0	0.0	0.0	0.0	0.0	0.0	0.0	0.0	0.0	0.0	0.0	0.0	0.0	0.0	0.0	0.0	0.0	0.0	0.0	0.0	0.0	0.0	0.0	0.0	0.0	0.0	0.0	0.0
Bacteria|Aquificae|Aquificae	0.0	0.0	0.0	0.0	0.0	0.0	0.0	0.0	0.0	0.0	0.0	0.0	0.0	0.0	0.0	0.0	0.0	0.0	0.0	0.0	0.0	0.0	0.0	0.0	0.0	0.0	0.0	0.0	0.0	0.0
Bacteria|Aquificae|Aquificae|Aquificales	0.0	0.0	0.0	0.0	0.0	0.0	0.0	0.0	0.0	0.0	0.0	0.0	0.0	0.0	0.0	0.0	0.0	0.0	0.0	0.0	0.0	0.0	0.0	0.0	0.0	0.0	0.0	0.0	0.0	0.0
Bacteria|Bacteroidetes	11.8129218901	3.61893583725	6.57820211991	12.5884673396	7.63622409823	23.5565228524	4.9836877039	1.70422535211	21.4404852161	0.780608052588	10.9344369418	17.6718606783	11.7549472686	11.9798234552	29.8771455955	20.9922822492	16.9255276782	5.35671100363	11.7256435914	19.273318872	50.7198763166	40.1046207498	14.6416532317	16.1490082245	49.6060651107	8.74184979474	27.6949345475	11.1907321151	45.9210262578	17.6722352616
Bacteria|Bacteroidetes|Bacteroidia	9.90838958534	3.44287949922	6.02799579254	11.3354217427	6.55218726017	20.6759697862	4.22994712566	1.59154929577	18.4382107657	0.780608052588	10.3027662819	17.0302474794	10.4396255481	11.6519546028	29.2933693474	18.8313120176	15.2528872959	4.89721886336	10.0791412717	17.6681127983	50.0628080008	37.8378378378	14.0554008501	15.8297048863	49.2641593578	7.41366819609	26.374501992	10.4024841753	45.2395269593	14.7866905978
Bacteria|Bacteroidetes|Bacteroidia|Bacteroidales	9.90838958534	3.44287949922	6.02799579254	11.3354217427	6.55218726017	20.6759697862	4.22994712566	1.59154929577	18.4382107657	0.780608052588	10.3027662819	17.0302474794	10.4396255481	11.6519546028	29.2933693474	18.8313120176	15.2528872959	4.89721886336	10.0791412717	17.6681127983	50.0628080008	37.8378378378	14.0554008501	15.8297048863	49.2641593578	7.41366819609	26.374501992	10.4024841753	45.2395269593	14.7866905978
Bacteria|Bacteroidetes|Bacteroidia|Bacteroidales|Bacteroidaceae	6.36451301832	0.811815336463	2.89667448823	6.69451212438	2.05295471988	4.68569965433	1.96872539093	0.450704225352	9.82562547384	0.369761709121	7.88499237639	8.81759853346	4.18296006636	3.26607818411	18.6198483924	9.18412348401	2.79769016328	0.713422007255	2.28327117256	7.12581344902	18.5428543821	18.064516129	1.9199765499	3.89937106918	14.0627322729	0.50712388312	2.2766078543	1.82730204228	25.355782722	4.87367113075
Bacteria|Bacteroidetes|Bacteroidia|Bacteroidales|Bacteroidaceae|Bacteroides	6.36451301832	0.811815336463	2.89667448823	6.69451212438	2.05295471988	4.68569965433	1.96872539093	0.450704225352	9.82562547384	0.369761709121	7.88499237639	8.81759853346	4.18296006636	3.26607818411	18.6198483924	9.18412348401	2.79769016328	0.713422007255	2.28327117256	7.12581344902	18.5428543821	18.064516129	1.9199765499	3.89937106918	14.0627322729	0.50712388312	2.2766078543	1.82730204228	25.355782722	4.87367113075
Bacteria|Bacteroidetes|Bacteroidia|Bacteroidales|Bacteroidales_incertae_sedis	0.0	0.0	0.0	0.0	0.0	0.0	0.0	0.0	0.0	0.0	0.0	0.0	0.0	0.0	0.0	0.0	0.0	0.0	0.0	0.0	0.0	0.0	0.0	0.0	0.0	0.0	0.0	0.0	0.0	0.0
Bacteria|Bacteroidetes|Bacteroidia|Bacteroidales|Bacteroidales_incertae_sedis|Phocaeicola	0.0	0.0	0.0	0.0	0.0	0.0	0.0	0.0	0.0	0.0	0.0	0.0	0.0	0.0	0.0	0.0	0.0	0.0	0.0	0.0	0.0	0.0	0.0	0.0	0.0	0.0	0.0	0.0	0.0	0.0
Bacteria|Bacteroidetes|Bacteroidia|Bacteroidales|Marinilabiaceae	0.0	0.0	0.0	0.0	0.0	0.0	0.0	0.0	0.0	0.0	0.0	0.0	0.0	0.0	0.0	0.0	0.0	0.0	0.0	0.0	0.0	0.0	0.0	0.0	0.0	0.0	0.0	0.0	0.0	0.0
Bacteria|Bacteroidetes|Bacteroidia|Bacteroidales|Marinilabiaceae|Alkaliflexus	0.0	0.0	0.0	0.0	0.0	0.0	0.0	0.0	0.0	0.0	0.0	0.0	0.0	0.0	0.0	0.0	0.0	0.0	0.0	0.0	0.0	0.0	0.0	0.0	0.0	0.0	0.0	0.0	0.0	0.0
Bacteria|Bacteroidetes|Bacteroidia|Bacteroidales|Porphyromonadaceae	1.35004821601	0.0586854460094	0.833400760579	1.71713655877	1.21834228703	3.91755217002	0.44999437507	0.183098591549	2.16830932525	0.0205423171734	0.588107166195	3.2080659945	2.39364853656	1.86633039092	4.09514681537	4.80705622933	3.20589406611	0.677146311971	3.98435367961	4.05639913232	19.866653783	11.3862249346	6.75655869852	6.6473149492	21.4360041623	1.52137164936	14.4109277177	2.46028902424	10.483062738	2.11238437112
Bacteria|Bacteroidetes|Bacteroidia|Bacteroidales|Porphyromonadaceae|Barnesiella	0.554484088717	0.0195618153365	0.347924589368	1.11381830839	0.412509593246	3.39265138907	0.202497468782	0.140845070423	1.47081122062	0.0	0.413853191026	2.80476626948	1.63526484181	0.731399747793	3.50265748889	3.91400220507	2.52887295898	0.519951632406	2.68352588011	2.08242950108	11.4020678326	6.29468177855	4.22101714788	4.1122399613	13.4532481047	0.893503984545	9.2999430848	1.81535889168	5.43195029064	0.7455474251
Bacteria|Bacteroidetes|Bacteroidia|Bacteroidales|Porphyromonadaceae|Butyricimonas	0.0	0.0	0.0	0.0	0.0	0.0128024580719	0.0	0.0	0.0	0.0	0.0	0.0	0.0	0.428751576293	0.0	0.0	0.0	0.0	0.0	0.0	0.0	0.0	0.0	0.0	0.0	0.0	0.0	0.0	0.0	0.0
Bacteria|Bacteroidetes|Bacteroidia|Bacteroidales|Porphyromonadaceae|Odoribacter	0.0	0.0	0.0	0.0	0.0	0.0	0.0	0.0	0.0	0.0	0.0	0.0	0.0	0.0	0.0	0.0	0.0	0.0	0.0	0.0	0.0	0.0	0.0	0.0	0.0	0.0	0.0	0.0	0.0	0.0
Bacteria|Bacteroidetes|Bacteroidia|Bacteroidales|Porphyromonadaceae|Paludibacter	0.0	0.0	0.0	0.0	0.0	0.0	0.0	0.0	0.0	0.0	0.0	0.0	0.0	0.0	0.0	0.0	0.0	0.0	0.0	0.0	0.0	0.0	0.0	0.0	0.0	0.0	0.0	0.0	0.0	0.0
Bacteria|Bacteroidetes|Bacteroidia|Bacteroidales|Porphyromonadaceae|Parabacteroides	0.216972034716	0.0195618153365	0.299376972247	0.440886413737	0.383729854183	0.0896172065036	0.0674991562605	0.0140845070423	0.0	0.0	0.130690481377	0.0	0.0829482166133	0.0	0.0174261566611	0.0992282249173	0.0	0.0	0.0727735831893	0.195227765727	1.11121847521	0.366172624237	0.0146563095413	0.203193033382	0.639215103315	0.120743781695	0.443938531588	0.0477726024125	1.32291040289	0.22090294077
Bacteria|Bacteroidetes|Bacteroidia|Bacteroidales|Porphyromonadaceae|Petrimonas	0.0	0.0	0.0	0.0	0.0	0.0	0.0	0.0	0.0	0.0	0.0	0.0	0.0	0.0	0.0	0.0	0.0	0.0	0.0	0.0	0.0	0.0	0.0	0.0	0.0	0.0	0.0	0.0	0.0	0.0
Bacteria|Bacteroidetes|Bacteroidia|Bacteroidales|Porphyromonadaceae|Proteiniphilum	0.0	0.0	0.0	0.0	0.0	0.0	0.0	0.0	0.0	0.0	0.0	0.0	0.0	0.0	0.0	0.0	0.0	0.0	0.0	0.0	0.0	0.0	0.0	0.0	0.0	0.0	0.0	0.0	0.0	0.0
Bacteria|Bacteroidetes|Bacteroidia|Bacteroidales|Porphyromonadaceae|Tannerella	0.0	0.0	0.0	0.0	0.0	0.0	0.0	0.0	0.0	0.0	0.0	0.0	0.0	0.0	0.0	0.0	0.0	0.0	0.0	0.0	0.0	0.0	0.0	0.0	0.0	0.0	0.0	0.0	0.0	0.0
Bacteria|Bacteroidetes|Bacteroidia|Bacteroidales|Prevotellaceae	0.0	0.0	0.0	0.0	0.0	0.0	0.0	0.0	0.0	0.0	0.0	0.0	0.0	0.0	0.00871307833057	0.0	0.0199123855038	0.0483675937122	0.0	0.0	0.0193255386994	0.0174367916303	0.0	0.00967585873246	0.0297309350379	0.0	0.0	0.0	0.0	0.0
Bacteria|Bacteroidetes|Bacteroidia|Bacteroidales|Prevotellaceae|Hallella	0.0	0.0	0.0	0.0	0.0	0.0	0.0	0.0	0.0	0.0	0.0	0.0	0.0	0.0	0.0	0.0	0.0	0.0	0.0	0.0	0.0	0.0	0.0	0.0	0.0	0.0	0.0	0.0	0.0	0.0
Bacteria|Bacteroidetes|Bacteroidia|Bacteroidales|Prevotellaceae|Paraprevotella	0.0	0.0	0.0	0.0	0.0	0.0	0.0	0.0	0.0	0.0	0.0	0.0	0.0	0.0	0.0	0.0	0.00995619275189	0.0120918984281	0.0	0.0	0.0	0.0	0.0	0.0	0.0	0.0	0.0	0.0	0.0	0.0
Bacteria|Bacteroidetes|Bacteroidia|Bacteroidales|Prevotellaceae|Prevotella	0.0	0.0	0.0	0.0	0.0	0.0	0.0	0.0	0.0	0.0	0.0	0.0	0.0	0.0	0.00871307833057	0.0	0.0	0.0362756952842	0.0	0.0	0.0193255386994	0.0	0.0	0.0	0.014865467519	0.0	0.0	0.0	0.0	0.0
Bacteria|Bacteroidetes|Bacteroidia|Bacteroidales|Prevotellaceae|Xylanibacter	0.0	0.0	0.0	0.0	0.0	0.0	0.0	0.0	0.0	0.0	0.0	0.0	0.0	0.0	0.0	0.0	0.0	0.0	0.0	0.0	0.0	0.0	0.0	0.0	0.0	0.0	0.0	0.0	0.0	0.0
Bacteria|Bacteroidetes|Bacteroidia|Bacteroidales|Rikenellaceae	0.26518804243	2.36697965571	1.47261105267	0.8121591832	1.38142747506	4.78811931891	1.09123635955	0.549295774648	0.636846095527	0.267050123254	1.41581354825	2.21814848763	0.947979618438	4.52711223203	2.44837501089	2.00661521499	4.42054958184	3.15598548972	1.14618393523	3.95878524946	0.135278770896	0.836965998256	2.5941667888	1.00628930818	0.460829493088	2.87370200435	1.57085941946	4.71754448824	0.180396873121	2.78889962723
Bacteria|Bacteroidetes|Bacteroidia|Bacteroidales|Rikenellaceae|Alistipes	0.168756027001	2.33763693271	1.35933327939	0.742545538926	1.29508825787	4.36563820253	0.978737765778	0.464788732394	0.606520090978	0.12325390304	1.41581354825	1.8148487626	0.758383694751	4.38839848676	2.33510499259	1.46637265711	3.81322182397	2.52720677146	0.936959883562	3.4273318872	0.096627693497	0.767218831735	1.81738238312	0.435413642961	0.401367623012	1.81115672543	0.92202618099	4.06067120506	0.100220485067	1.94670716554
Bacteria|Bacteroidetes|Bacteroidia|Bacteroidales|Rikenellaceae|Rikenella	0.0482160077146	0.0	0.00809126952019	0.0	0.00959324635457	0.0128024580719	0.0	0.0	0.0	0.0	0.0	0.0366636113657	0.0118497452305	0.0126103404792	0.0261392349917	0.0441014332966	0.0696933492632	0.0483675937122	0.00909669789866	0.0542299349241	0.0	0.0	0.0293126190825	0.0290275761974	0.0	0.26563631973	0.0113830392715	0.0119431506031	0.0200440970134	0.0138064337981
Bacteria|Bacteroidetes|Flavobacteria	0.0	0.0	0.0	0.0	0.0	0.0	0.0	0.0	0.0	0.0	0.0	0.0	0.0	0.0	0.0	0.0	0.0	0.0	0.0	0.0	0.0	0.0	0.0	0.0	0.0	0.0	0.0	0.0	0.0	0.0
Bacteria|Bacteroidetes|Flavobacteria|Flavobacteriales	0.0	0.0	0.0	0.0	0.0	0.0	0.0	0.0	0.0	0.0	0.0	0.0	0.0	0.0	0.0	0.0	0.0	0.0	0.0	0.0	0.0	0.0	0.0	0.0	0.0	0.0	0.0	0.0	0.0	0.0
Bacteria|Bacteroidetes|Flavobacteria|Flavobacteriales|Cryomorphaceae	0.0	0.0	0.0	0.0	0.0	0.0	0.0	0.0	0.0	0.0	0.0	0.0	0.0	0.0	0.0	0.0	0.0	0.0	0.0	0.0	0.0	0.0	0.0	0.0	0.0	0.0	0.0	0.0	0.0	0.0
Bacteria|Bacteroidetes|Flavobacteria|Flavobacteriales|Flavobacteriaceae	0.0	0.0	0.0	0.0	0.0	0.0	0.0	0.0	0.0	0.0	0.0	0.0	0.0	0.0	0.0	0.0	0.0	0.0	0.0	0.0	0.0	0.0	0.0	0.0	0.0	0.0	0.0	0.0	0.0	0.0
Bacteria|Bacteroidetes|Sphingobacteria	0.0	0.0	0.0	0.0	0.0	0.0	0.0	0.0	0.0	0.0	0.0	0.0	0.0	0.0	0.0	0.0	0.0	0.0	0.0	0.0	0.0	0.0	0.0	0.0	0.0	0.0	0.0	0.0	0.0	0.0
Bacteria|Bacteroidetes|Sphingobacteria|Sphingobacteriales	0.0	0.0	0.0	0.0	0.0	0.0	0.0	0.0	0.0	0.0	0.0	0.0	0.0	0.0	0.0	0.0	0.0	0.0	0.0	0.0	0.0	0.0	0.0	0.0	0.0	0.0	0.0	0.0	0.0	0.0
Bacteria|Bacteroidetes|Sphingobacteria|Sphingobacteriales|Chitinophagaceae	0.0	0.0	0.0	0.0	0.0	0.0	0.0	0.0	0.0	0.0	0.0	0.0	0.0	0.0	0.0	0.0	0.0	0.0	0.0	0.0	0.0	0.0	0.0	0.0	0.0	0.0	0.0	0.0	0.0	0.0
Bacteria|Bacteroidetes|Sphingobacteria|Sphingobacteriales|Chitinophagaceae|Sediminibacterium	0.0	0.0	0.0	0.0	0.0	0.0	0.0	0.0	0.0	0.0	0.0	0.0	0.0	0.0	0.0	0.0	0.0	0.0	0.0	0.0	0.0	0.0	0.0	0.0	0.0	0.0	0.0	0.0	0.0	0.0
Bacteria|Bacteroidetes|Sphingobacteria|Sphingobacteriales|Cyclobacteriaceae	0.0	0.0	0.0	0.0	0.0	0.0	0.0	0.0	0.0	0.0	0.0	0.0	0.0	0.0	0.0	0.0	0.0	0.0	0.0	0.0	0.0	0.0	0.0	0.0	0.0	0.0	0.0	0.0	0.0	0.0
Bacteria|Bacteroidetes|Sphingobacteria|Sphingobacteriales|Cytophagaceae	0.0	0.0	0.0	0.0	0.0	0.0	0.0	0.0	0.0	0.0	0.0	0.0	0.0	0.0	0.0	0.0	0.0	0.0	0.0	0.0	0.0	0.0	0.0	0.0	0.0	0.0	0.0	0.0	0.0	0.0
Bacteria|Bacteroidetes|Sphingobacteria|Sphingobacteriales|Sphingobacteriaceae	0.0	0.0	0.0	0.0	0.0	0.0	0.0	0.0	0.0	0.0	0.0	0.0	0.0	0.0	0.0	0.0	0.0	0.0	0.0	0.0	0.0	0.0	0.0	0.0	0.0	0.0	0.0	0.0	0.0	0.0
Bacteria|Bacteroidetes|Sphingobacteria|Sphingobacteriales|Sphingobacteriaceae|Nubsella	0.0	0.0	0.0	0.0	0.0	0.0	0.0	0.0	0.0	0.0	0.0	0.0	0.0	0.0	0.0	0.0	0.0	0.0	0.0	0.0	0.0	0.0	0.0	0.0	0.0	0.0	0.0	0.0	0.0	0.0
Bacteria|Chlamydiae	0.0	0.0	0.0	0.0	0.0	0.0	0.0	0.0	0.0	0.0	0.0	0.0	0.0	0.0	0.0	0.0	0.0	0.0	0.0	0.0	0.0	0.0	0.0	0.0	0.0	0.0	0.0	0.0	0.0	0.0
Bacteria|Chlamydiae|Chlamydiae	0.0	0.0	0.0	0.0	0.0	0.0	0.0	0.0	0.0	0.0	0.0	0.0	0.0	0.0	0.0	0.0	0.0	0.0	0.0	0.0	0.0	0.0	0.0	0.0	0.0	0.0	0.0	0.0	0.0	0.0
Bacteria|Chlamydiae|Chlamydiae|Chlamydiales	0.0	0.0	0.0	0.0	0.0	0.0	0.0	0.0	0.0	0.0	0.0	0.0	0.0	0.0	0.0	0.0	0.0	0.0	0.0	0.0	0.0	0.0	0.0	0.0	0.0	0.0	0.0	0.0	0.0	0.0
Bacteria|Chloroflexi	0.0	0.0	0.0	0.0	0.0	0.0	0.0	0.0	0.0	0.0	0.0	0.0	0.0	0.0	0.0	0.0	0.0	0.0	0.0	0.0	0.0	0.0	0.0	0.0	0.0	0.0	0.0	0.0	0.0	0.0
Bacteria|Chloroflexi|Thermomicrobia	0.0	0.0	0.0	0.0	0.0	0.0	0.0	0.0	0.0	0.0	0.0	0.0	0.0	0.0	0.0	0.0	0.0	0.0	0.0	0.0	0.0	0.0	0.0	0.0	0.0	0.0	0.0	0.0	0.0	0.0
Bacteria|Chloroflexi|Thermomicrobia|Sphaerobacterales|Sphaerobacteraceae	0.0	0.0	0.0	0.0	0.0	0.0	0.0	0.0	0.0	0.0	0.0	0.0	0.0	0.0	0.0	0.0	0.0	0.0	0.0	0.0	0.0	0.0	0.0	0.0	0.0	0.0	0.0	0.0	0.0	0.0
Bacteria|Chloroflexi|Thermomicrobia|Sphaerobacterales|Sphaerobacteraceae|Sphaerobacter	0.0	0.0	0.0	0.0	0.0	0.0	0.0	0.0	0.0	0.0	0.0	0.0	0.0	0.0	0.0	0.0	0.0	0.0	0.0	0.0	0.0	0.0	0.0	0.0	0.0	0.0	0.0	0.0	0.0	0.0
Bacteria|Cyanobacteria	0.0	0.0	0.0	0.0	0.0	0.0	0.0	0.0	0.0	0.0	0.0	0.0	0.0	0.0	0.0	0.0	0.0	0.0	0.0	0.0	0.0	0.0	0.0	0.0	0.0	0.0	0.0	0.0	0.0	0.0
Bacteria|Cyanobacteria|Cyanobacteria	0.0	0.0	0.0	0.0	0.0	0.0	0.0	0.0	0.0	0.0	0.0	0.0	0.0	0.0	0.0	0.0	0.0	0.0	0.0	0.0	0.0	0.0	0.0	0.0	0.0	0.0	0.0	0.0	0.0	0.0
Bacteria|Deferribacteres	3.08582449373	2.69953051643	1.5616150174	0.440886413737	0.997697620875	0.98578927154	0.686241421982	3.0985915493	0.833965125095	2.28019720624	1.677194511	1.59486709441	2.0618556701	2.42118537201	1.42023176788	5.31422271224	2.19036240542	3.276904474	1.3917947785	1.431670282	2.16446033433	1.36006974717	4.29429869559	5.89259796807	0.178385610227	1.66626418739	0.956175298805	1.38540546996	1.66366005211	1.39444981361
Bacteria|Deferribacteres|Deferribacteres	3.08582449373	2.69953051643	1.5616150174	0.440886413737	0.997697620875	0.98578927154	0.686241421982	3.0985915493	0.833965125095	2.28019720624	1.677194511	1.59486709441	2.0618556701	2.42118537201	1.42023176788	5.31422271224	2.19036240542	3.276904474	1.3917947785	1.431670282	2.16446033433	1.36006974717	4.29429869559	5.89259796807	0.178385610227	1.66626418739	0.956175298805	1.38540546996	1.66366005211	1.39444981361
Bacteria|Deferribacteres|Deferribacteres|Deferribacterales	3.08582449373	2.69953051643	1.5616150174	0.440886413737	0.997697620875	0.98578927154	0.686241421982	3.0985915493	0.833965125095	2.28019720624	1.677194511	1.59486709441	2.0618556701	2.42118537201	1.42023176788	5.31422271224	2.19036240542	3.276904474	1.3917947785	1.431670282	2.16446033433	1.36006974717	4.29429869559	5.89259796807	0.178385610227	1.66626418739	0.956175298805	1.38540546996	1.66366005211	1.39444981361
Bacteria|Deferribacteres|Deferribacteres|Deferribacterales|Deferribacteraceae	3.08582449373	2.69953051643	1.5616150174	0.440886413737	0.997697620875	0.98578927154	0.686241421982	3.0985915493	0.833965125095	2.28019720624	1.677194511	1.59486709441	2.0618556701	2.42118537201	1.42023176788	5.31422271224	2.19036240542	3.276904474	1.3917947785	1.431670282	2.16446033433	1.36006974717	4.29429869559	5.89259796807	0.178385610227	1.66626418739	0.956175298805	1.38540546996	1.66366005211	1.39444981361
Bacteria|Deferribacteres|Deferribacteres|Deferribacterales|Deferribacteraceae|Geovibrio	0.0	0.0	0.0	0.0	0.0	0.0	0.0	0.0	0.0	0.0	0.0	0.0	0.0	0.0	0.0	0.0	0.0	0.0	0.0	0.0	0.0	0.0	0.0	0.0	0.0	0.0	0.0	0.0	0.0	0.0
Bacteria|Deferribacteres|Deferribacteres|Deferribacterales|Deferribacteraceae|Mucispirillum	3.08582449373	2.69953051643	1.55352374788	0.440886413737	0.98810437452	0.972986813468	0.686241421982	3.0985915493	0.833965125095	2.28019720624	1.6554127641	1.57653528873	2.02630643441	2.35813366961	1.41151868955	5.27012127894	2.19036240542	3.26481257557	1.3917947785	1.40997830803	2.16446033433	1.36006974717	4.27964238605	5.86357039187	0.178385610227	1.66626418739	0.933409220262	1.38540546996	1.66366005211	1.39444981361
Bacteria|Deinococcus-Thermus	0.0	0.0	0.0	0.0	0.0	0.0	0.0	0.0	0.0	0.0	0.0	0.0	0.0	0.0	0.0	0.0	0.0	0.0	0.0	0.0	0.0	0.0	0.0	0.0	0.0	0.0	0.0	0.0	0.0	0.0
Bacteria|Deinococcus-Thermus|Deinococci	0.0	0.0	0.0	0.0	0.0	0.0	0.0	0.0	0.0	0.0	0.0	0.0	0.0	0.0	0.0	0.0	0.0	0.0	0.0	0.0	0.0	0.0	0.0	0.0	0.0	0.0	0.0	0.0	0.0	0.0
Bacteria|Deinococcus-Thermus|Deinococci|Thermales	0.0	0.0	0.0	0.0	0.0	0.0	0.0	0.0	0.0	0.0	0.0	0.0	0.0	0.0	0.0	0.0	0.0	0.0	0.0	0.0	0.0	0.0	0.0	0.0	0.0	0.0	0.0	0.0	0.0	0.0
Bacteria|Deinococcus-Thermus|Deinococci|Thermales|Thermaceae	0.0	0.0	0.0	0.0	0.0	0.0	0.0	0.0	0.0	0.0	0.0	0.0	0.0	0.0	0.0	0.0	0.0	0.0	0.0	0.0	0.0	0.0	0.0	0.0	0.0	0.0	0.0	0.0	0.0	0.0
Bacteria|Deinococcus-Thermus|Deinococci|Thermales|Thermaceae|Marinithermus	0.0	0.0	0.0	0.0	0.0	0.0	0.0	0.0	0.0	0.0	0.0	0.0	0.0	0.0	0.0	0.0	0.0	0.0	0.0	0.0	0.0	0.0	0.0	0.0	0.0	0.0	0.0	0.0	0.0	0.0
Bacteria|Firmicutes	74.7107039537	88.8791079812	85.2738894733	81.726418378	87.3177283193	66.4703623096	88.6938913264	83.6901408451	69.1281273692	90.2629416598	81.0280984535	75.7470210816	77.1299917052	75.4854981084	60.4339113009	64.1786108049	75.159299084	85.1027811366	81.7338306195	72.3752711497	31.3943376172	48.491717524	65.7335482925	65.0217706821	31.0688271146	51.1229171698	46.2379055208	79.6608145229	28.7231910202	73.7953886511
Bacteria|Firmicutes|Bacilli	2.91706846673	3.40375586854	1.18132534995	29.8062420234	6.55218726017	3.2390218922	0.652491843852	5.04225352113	33.1159969674	1.45850451931	4.83554781093	7.66269477544	7.10984713829	4.99369482976	5.41953472162	14.0904079383	1.56312226205	3.5792019347	2.7199126717	13.8177874187	1.90356556189	4.91717523976	6.22893155503	9.83067247218	20.4102869035	2.80125573533	4.88332384747	49.7551654126	4.65023050712	2.27806157669
Bacteria|Firmicutes|Bacilli|Bacillales	0.0482160077146	0.0782472613459	0.0404563476009	0.278454577097	0.0	0.0768147484317	0.0674991562605	0.281690140845	0.181956027293	0.0205423171734	0.435634937922	1.88817598533	1.63526484181	1.36191677175	0.496645464843	0.0220507166483	0.0	0.0362756952842	1.02792686255	0.29284164859	0.338196927239	2.85963382738	1.55356881137	0.832123850992	0.341905752936	0.50712388312	1.18383608423	0.286635614475	2.3852475446	0.800773160293
Bacteria|Firmicutes|Bacilli|Bacillales|Bacillaceae	0.0	0.0	0.0	0.0116022740457	0.0	0.0	0.0	0.0	0.0	0.0	0.0	0.0	0.0	0.0	0.0	0.0	0.0	0.0362756952842	0.0	0.0	0.0	0.0	0.0	0.0	0.0	0.0	0.0	0.0	0.0	0.0
Bacteria|Firmicutes|Bacilli|Bacillales|Bacillaceae|Bacillus	0.0	0.0	0.0	0.0	0.0	0.0	0.0	0.0	0.0	0.0	0.0	0.0	0.0	0.0	0.0	0.0	0.0	0.0	0.0	0.0	0.0	0.0	0.0	0.0	0.0	0.0	0.0	0.0	0.0	0.0
Bacteria|Firmicutes|Bacilli|Bacillales|Bacillaceae|Cerasibacillus	0.0	0.0	0.0	0.0	0.0	0.0	0.0	0.0	0.0	0.0	0.0	0.0	0.0	0.0	0.0	0.0	0.0	0.0	0.0	0.0	0.0	0.0	0.0	0.0	0.0	0.0	0.0	0.0	0.0	0.0
Bacteria|Firmicutes|Bacilli|Bacillales|Bacillaceae|Filobacillus	0.0	0.0	0.0	0.0	0.0	0.0	0.0	0.0	0.0	0.0	0.0	0.0	0.0	0.0	0.0	0.0	0.0	0.0	0.0	0.0	0.0	0.0	0.0	0.0	0.0	0.0	0.0	0.0	0.0	0.0
Bacteria|Firmicutes|Bacilli|Bacillales|Bacillaceae|Jeotgalibacillus	0.0	0.0	0.0	0.0	0.0	0.0	0.0	0.0	0.0	0.0	0.0	0.0	0.0	0.0	0.0	0.0	0.0	0.0	0.0	0.0	0.0	0.0	0.0	0.0	0.0	0.0	0.0	0.0	0.0	0.0
Bacteria|Firmicutes|Bacilli|Bacillales|Bacillaceae|Lysinibacillus	0.0	0.0	0.0	0.0	0.0	0.0	0.0	0.0	0.0	0.0	0.0	0.0	0.0	0.0	0.0	0.0	0.0	0.0362756952842	0.0	0.0	0.0	0.0	0.0	0.0	0.0	0.0	0.0	0.0	0.0	0.0
Bacteria|Firmicutes|Bacilli|Bacillales|Bacillaceae|Natronobacillus	0.0	0.0	0.0	0.0	0.0	0.0	0.0	0.0	0.0	0.0	0.0	0.0	0.0	0.0	0.0	0.0	0.0	0.0	0.0	0.0	0.0	0.0	0.0	0.0	0.0	0.0	0.0	0.0	0.0	0.0
Bacteria|Firmicutes|Bacilli|Bacillales|Bacillaceae|Salirhabdus	0.0	0.0	0.0	0.0	0.0	0.0	0.0	0.0	0.0	0.0	0.0	0.0	0.0	0.0	0.0	0.0	0.0	0.0	0.0	0.0	0.0	0.0	0.0	0.0	0.0	0.0	0.0	0.0	0.0	0.0
Bacteria|Firmicutes|Bacilli|Bacillales|Bacillaceae|Vulcanibacillus	0.0	0.0	0.0	0.0	0.0	0.0	0.0	0.0	0.0	0.0	0.0	0.0	0.0	0.0	0.0	0.0	0.0	0.0	0.0	0.0	0.0	0.0	0.0	0.0	0.0	0.0	0.0	0.0	0.0	0.0
Bacteria|Firmicutes|Bacilli|Bacillales|Bacillales_incertae_sedis	0.0	0.0	0.0	0.0	0.0	0.0	0.0	0.0	0.0	0.0	0.0	0.0	0.0	0.0	0.0	0.0	0.0	0.0	0.0	0.0	0.0	0.0	0.0	0.0	0.0	0.0	0.0	0.0	0.0	0.0
Bacteria|Firmicutes|Bacilli|Bacillales|Bacillales_incertae_sedis|Rummeliibacillus	0.0	0.0	0.0	0.0	0.0	0.0	0.0	0.0	0.0	0.0	0.0	0.0	0.0	0.0	0.0	0.0	0.0	0.0	0.0	0.0	0.0	0.0	0.0	0.0	0.0	0.0	0.0	0.0	0.0	0.0
Bacteria|Firmicutes|Bacilli|Bacillales|Paenibacillaceae	0.0	0.0	0.0	0.0	0.0	0.0	0.0	0.0	0.0	0.0	0.0	0.0	0.0	0.0	0.0	0.0	0.0	0.0	0.0	0.0	0.0	0.0	0.0	0.0	0.0	0.0	0.0	0.0	0.0	0.0
Bacteria|Firmicutes|Bacilli|Bacillales|Paenibacillaceae|Paenibacillus	0.0	0.0	0.0	0.0	0.0	0.0	0.0	0.0	0.0	0.0	0.0	0.0	0.0	0.0	0.0	0.0	0.0	0.0	0.0	0.0	0.0	0.0	0.0	0.0	0.0	0.0	0.0	0.0	0.0	0.0
Bacteria|Firmicutes|Bacilli|Bacillales|Paenibacillaceae|Saccharibacillus	0.0	0.0	0.0	0.0	0.0	0.0	0.0	0.0	0.0	0.0	0.0	0.0	0.0	0.0	0.0	0.0	0.0	0.0	0.0	0.0	0.0	0.0	0.0	0.0	0.0	0.0	0.0	0.0	0.0	0.0
Bacteria|Firmicutes|Bacilli|Bacillales|Planococcaceae	0.0	0.0	0.0	0.0	0.0	0.0	0.0	0.0	0.0	0.0	0.0	0.0	0.0	0.0	0.0	0.0	0.0	0.0	0.0	0.0	0.0	0.0	0.0	0.0	0.0	0.0482975126781	0.0	0.0	0.0	0.0
Bacteria|Firmicutes|Bacilli|Bacillales|Planococcaceae|Filibacter	0.0	0.0	0.0	0.0	0.0	0.0	0.0	0.0	0.0	0.0	0.0	0.0	0.0	0.0	0.0	0.0	0.0	0.0	0.0	0.0	0.0	0.0	0.0	0.0	0.0	0.0	0.0	0.0	0.0	0.0
Bacteria|Firmicutes|Bacilli|Bacillales|Planococcaceae|Kurthia	0.0	0.0	0.0	0.0	0.0	0.0	0.0	0.0	0.0	0.0	0.0	0.0	0.0	0.0	0.0	0.0	0.0	0.0	0.0	0.0	0.0	0.0	0.0	0.0	0.0	0.0	0.0	0.0	0.0	0.0
Bacteria|Firmicutes|Bacilli|Bacillales|Planococcaceae|Sporosarcina	0.0	0.0	0.0	0.0	0.0	0.0	0.0	0.0	0.0	0.0	0.0	0.0	0.0	0.0	0.0	0.0	0.0	0.0	0.0	0.0	0.0	0.0	0.0	0.0	0.0	0.0	0.0	0.0	0.0	0.0
Bacteria|Firmicutes|Bacilli|Bacillales|Staphylococcaceae	0.0482160077146	0.0782472613459	0.0404563476009	0.266852303051	0.0	0.0768147484317	0.0674991562605	0.281690140845	0.181956027293	0.0205423171734	0.413853191026	1.8148487626	1.62341509658	1.2736443884	0.479219308182	0.0110253583241	0.0	0.0	1.01883016465	0.27114967462	0.338196927239	2.63295553618	1.46563095413	0.735365263667	0.267578415341	0.362231345086	1.08138873079	0.286635614475	2.2449388655	0.7455474251
Bacteria|Firmicutes|Bacilli|Bacillales|Staphylococcaceae|Jeotgalicoccus	0.0	0.0	0.0	0.0	0.0	0.0	0.0	0.0	0.0	0.0	0.0	0.0	0.0	0.0	0.0	0.0	0.0	0.0	0.0	0.0	0.0	0.0	0.0	0.0	0.0	0.0	0.0	0.0	0.0	0.0
Bacteria|Firmicutes|Bacilli|Bacillales|Staphylococcaceae|Nosocomiicoccus	0.0	0.0	0.0	0.0	0.0	0.0	0.0	0.0	0.0	0.0	0.0	0.0	0.0	0.0	0.0	0.0	0.0	0.0	0.0	0.0	0.0	0.0	0.0	0.0	0.0	0.0	0.0	0.0	0.0	0.0
Bacteria|Firmicutes|Bacilli|Bacillales|Staphylococcaceae|Staphylococcus	0.0482160077146	0.0782472613459	0.0323650780808	0.255250029006	0.0	0.0768147484317	0.0674991562605	0.267605633803	0.181956027293	0.0205423171734	0.413853191026	1.72318973419	1.58786586088	1.22320302648	0.479219308182	0.0110253583241	0.0	0.0	1.00063676885	0.27114967462	0.338196927239	2.51089799477	1.39234940642	0.696661828737	0.252712947822	0.362231345086	1.05862265225	0.286635614475	2.12467428342	0.7455474251
Bacteria|Firmicutes|Bacilli|Bacillales|Thermoactinomycetaceae	0.0	0.0	0.0	0.0	0.0	0.0	0.0	0.0	0.0	0.0	0.0	0.0	0.0	0.0	0.0	0.0	0.0	0.0	0.0	0.0	0.0	0.0	0.0	0.0	0.0	0.0	0.0	0.0	0.0	0.0
Bacteria|Firmicutes|Bacilli|Bacillales|Thermoactinomycetaceae|Desmospora	0.0	0.0	0.0	0.0	0.0	0.0	0.0	0.0	0.0	0.0	0.0	0.0	0.0	0.0	0.0	0.0	0.0	0.0	0.0	0.0	0.0	0.0	0.0	0.0	0.0	0.0	0.0	0.0	0.0	0.0
Bacteria|Firmicutes|Bacilli|Bacillales|Thermoactinomycetaceae|Planifilum	0.0	0.0	0.0	0.0	0.0	0.0	0.0	0.0	0.0	0.0	0.0	0.0	0.0	0.0	0.0	0.0	0.0	0.0	0.0	0.0	0.0	0.0	0.0	0.0	0.0	0.0	0.0	0.0	0.0	0.0
Bacteria|Firmicutes|Bacilli|Bacillales|Thermoactinomycetaceae|Seinonella	0.0	0.0	0.0	0.0	0.0	0.0	0.0	0.0	0.0	0.0	0.0	0.0	0.0	0.0	0.0	0.0	0.0	0.0	0.0	0.0	0.0	0.0	0.0	0.0	0.0	0.0	0.0	0.0	0.0	0.0
Bacteria|Firmicutes|Bacilli|Bacillales|Thermoactinomycetaceae|Thermoflavimicrobium	0.0	0.0	0.0	0.0	0.0	0.0	0.0	0.0	0.0	0.0	0.0	0.0	0.0	0.0	0.0	0.0	0.0	0.0	0.0	0.0	0.0	0.0	0.0	0.0	0.0	0.0	0.0	0.0	0.0	0.0
Bacteria|Firmicutes|Bacilli|Lactobacillales	2.38669238187	3.29616588419	1.14086900235	29.1101055807	6.3986953185	3.16220714377	0.573742828215	4.56338028169	32.5549658832	1.43796220214	4.24744064474	5.62786434464	5.35608484418	3.40479192938	4.90546310011	13.9581036384	1.52329749104	3.51874244256	1.66469571546	13.1778741866	1.5557058653	1.9529206626	4.52879964825	8.8824383164	19.9048610079	1.83530548177	3.67672168469	48.990803774	2.02445379836	1.33922407842
Bacteria|Firmicutes|Bacilli|Lactobacillales|Aerococcaceae	0.0	0.0	0.0	0.0	0.0	0.0	0.0	0.0	0.0	0.0	0.0	0.0	0.0	0.0	0.0	0.0	0.0	0.0	0.0	0.0	0.0	0.0	0.0	0.0	0.0	0.0	0.0	0.0	0.0	0.0
Bacteria|Firmicutes|Bacilli|Lactobacillales|Aerococcaceae|Abiotrophia	0.0	0.0	0.0	0.0	0.0	0.0	0.0	0.0	0.0	0.0	0.0	0.0	0.0	0.0	0.0	0.0	0.0	0.0	0.0	0.0	0.0	0.0	0.0	0.0	0.0	0.0	0.0	0.0	0.0	0.0
Bacteria|Firmicutes|Bacilli|Lactobacillales|Aerococcaceae|Dolosicoccus	0.0	0.0	0.0	0.0	0.0	0.0	0.0	0.0	0.0	0.0	0.0	0.0	0.0	0.0	0.0	0.0	0.0	0.0	0.0	0.0	0.0	0.0	0.0	0.0	0.0	0.0	0.0	0.0	0.0	0.0
Bacteria|Firmicutes|Bacilli|Lactobacillales|Aerococcaceae|Facklamia	0.0	0.0	0.0	0.0	0.0	0.0	0.0	0.0	0.0	0.0	0.0	0.0	0.0	0.0	0.0	0.0	0.0	0.0	0.0	0.0	0.0	0.0	0.0	0.0	0.0	0.0	0.0	0.0	0.0	0.0
Bacteria|Firmicutes|Bacilli|Lactobacillales|Aerococcaceae|Globicatella	0.0	0.0	0.0	0.0	0.0	0.0	0.0	0.0	0.0	0.0	0.0	0.0	0.0	0.0	0.0	0.0	0.0	0.0	0.0	0.0	0.0	0.0	0.0	0.0	0.0	0.0	0.0	0.0	0.0	0.0
Bacteria|Firmicutes|Bacilli|Lactobacillales|Aerococcaceae|Ignavigranum	0.0	0.0	0.0	0.0	0.0	0.0	0.0	0.0	0.0	0.0	0.0	0.0	0.0	0.0	0.0	0.0	0.0	0.0	0.0	0.0	0.0	0.0	0.0	0.0	0.0	0.0	0.0	0.0	0.0	0.0
Bacteria|Firmicutes|Bacilli|Lactobacillales|Carnobacteriaceae	0.0	0.0	0.0	0.0	0.0	0.0	0.0	0.0	0.0	0.0	0.0	0.0	0.0	0.0	0.0	0.0	0.0	0.0	0.0	0.0108459869848	0.0	0.0	0.0	0.0	0.0	0.0	0.0	0.0	0.0	0.0
Bacteria|Firmicutes|Bacilli|Lactobacillales|Carnobacteriaceae|Atopococcus	0.0	0.0	0.0	0.0	0.0	0.0	0.0	0.0	0.0	0.0	0.0	0.0	0.0	0.0	0.0	0.0	0.0	0.0	0.0	0.0	0.0	0.0	0.0	0.0	0.0	0.0	0.0	0.0	0.0	0.0
Bacteria|Firmicutes|Bacilli|Lactobacillales|Carnobacteriaceae|Atopostipes	0.0	0.0	0.0	0.0	0.0	0.0	0.0	0.0	0.0	0.0	0.0	0.0	0.0	0.0	0.0	0.0	0.0	0.0	0.0	0.0	0.0	0.0	0.0	0.0	0.0	0.0	0.0	0.0	0.0	0.0
Bacteria|Firmicutes|Bacilli|Lactobacillales|Carnobacteriaceae|Carnobacterium	0.0	0.0	0.0	0.0	0.0	0.0	0.0	0.0	0.0	0.0	0.0	0.0	0.0	0.0	0.0	0.0	0.0	0.0	0.0	0.0	0.0	0.0	0.0	0.0	0.0	0.0	0.0	0.0	0.0	0.0
Bacteria|Firmicutes|Bacilli|Lactobacillales|Carnobacteriaceae|Desemzia	0.0	0.0	0.0	0.0	0.0	0.0	0.0	0.0	0.0	0.0	0.0	0.0	0.0	0.0	0.0	0.0	0.0	0.0	0.0	0.0	0.0	0.0	0.0	0.0	0.0	0.0	0.0	0.0	0.0	0.0
Bacteria|Firmicutes|Bacilli|Lactobacillales|Carnobacteriaceae|Dolosigranulum	0.0	0.0	0.0	0.0	0.0	0.0	0.0	0.0	0.0	0.0	0.0	0.0	0.0	0.0	0.0	0.0	0.0	0.0	0.0	0.0	0.0	0.0	0.0	0.0	0.0	0.0	0.0	0.0	0.0	0.0
Bacteria|Firmicutes|Bacilli|Lactobacillales|Carnobacteriaceae|Isobaculum	0.0	0.0	0.0	0.0	0.0	0.0	0.0	0.0	0.0	0.0	0.0	0.0	0.0	0.0	0.0	0.0	0.0	0.0	0.0	0.0	0.0	0.0	0.0	0.0	0.0	0.0	0.0	0.0	0.0	0.0
Bacteria|Firmicutes|Bacilli|Lactobacillales|Carnobacteriaceae|Lacticigenium	0.0	0.0	0.0	0.0	0.0	0.0	0.0	0.0	0.0	0.0	0.0	0.0	0.0	0.0	0.0	0.0	0.0	0.0	0.0	0.0	0.0	0.0	0.0	0.0	0.0	0.0	0.0	0.0	0.0	0.0
Bacteria|Firmicutes|Bacilli|Lactobacillales|Carnobacteriaceae|Trichococcus	0.0	0.0	0.0	0.0	0.0	0.0	0.0	0.0	0.0	0.0	0.0	0.0	0.0	0.0	0.0	0.0	0.0	0.0	0.0	0.0	0.0	0.0	0.0	0.0	0.0	0.0	0.0	0.0	0.0	0.0
Bacteria|Firmicutes|Bacilli|Lactobacillales|Enterococcaceae	0.0	0.0	0.0	0.0	0.0	0.422481116374	0.0	0.0	0.0	0.0	0.0	0.0	0.0	0.0	0.0	0.0	0.0	0.0	0.0	0.0	0.0096627693497	0.0	0.0	0.0	0.014865467519	0.0	0.0	0.0	0.0	0.0
Bacteria|Firmicutes|Bacilli|Lactobacillales|Enterococcaceae|Atopobacter	0.0	0.0	0.0	0.0	0.0	0.0	0.0	0.0	0.0	0.0	0.0	0.0	0.0	0.0	0.0	0.0	0.0	0.0	0.0	0.0	0.0	0.0	0.0	0.0	0.0	0.0	0.0	0.0	0.0	0.0
Bacteria|Firmicutes|Bacilli|Lactobacillales|Enterococcaceae|Bavariicoccus	0.0	0.0	0.0	0.0	0.0	0.0	0.0	0.0	0.0	0.0	0.0	0.0	0.0	0.0	0.0	0.0	0.0	0.0	0.0	0.0	0.0	0.0	0.0	0.0	0.0	0.0	0.0	0.0	0.0	0.0
Bacteria|Firmicutes|Bacilli|Lactobacillales|Enterococcaceae|Catellicoccus	0.0	0.0	0.0	0.0	0.0	0.0	0.0	0.0	0.0	0.0	0.0	0.0	0.0	0.0	0.0	0.0	0.0	0.0	0.0	0.0	0.0	0.0	0.0	0.0	0.0	0.0	0.0	0.0	0.0	0.0
Bacteria|Firmicutes|Bacilli|Lactobacillales|Enterococcaceae|Enterococcus	0.0	0.0	0.0	0.0	0.0	0.268851619511	0.0	0.0	0.0	0.0	0.0	0.0	0.0	0.0	0.0	0.0	0.0	0.0	0.0	0.0	0.0	0.0	0.0	0.0	0.014865467519	0.0	0.0	0.0	0.0	0.0
Bacteria|Firmicutes|Bacilli|Lactobacillales|Enterococcaceae|Melissococcus	0.0	0.0	0.0	0.0	0.0	0.0	0.0	0.0	0.0	0.0	0.0	0.0	0.0	0.0	0.0	0.0	0.0	0.0	0.0	0.0	0.0	0.0	0.0	0.0	0.0	0.0	0.0	0.0	0.0	0.0
Bacteria|Firmicutes|Bacilli|Lactobacillales|Enterococcaceae|Pilibacter	0.0	0.0	0.0	0.0	0.0	0.0	0.0	0.0	0.0	0.0	0.0	0.0	0.0	0.0	0.0	0.0	0.0	0.0	0.0	0.0	0.0	0.0	0.0	0.0	0.0	0.0	0.0	0.0	0.0	0.0
Bacteria|Firmicutes|Bacilli|Lactobacillales|Enterococcaceae|Tetragenococcus	0.0	0.0	0.0	0.0	0.0	0.0	0.0	0.0	0.0	0.0	0.0	0.0	0.0	0.0	0.0	0.0	0.0	0.0	0.0	0.0	0.0	0.0	0.0	0.0	0.0	0.0	0.0	0.0	0.0	0.0
Bacteria|Firmicutes|Bacilli|Lactobacillales|Enterococcaceae|Vagococcus	0.0	0.0	0.0	0.0	0.0	0.0	0.0	0.0	0.0	0.0	0.0	0.0	0.0	0.0	0.0	0.0	0.0	0.0	0.0	0.0	0.0	0.0	0.0	0.0	0.0	0.0	0.0	0.0	0.0	0.0
Bacteria|Firmicutes|Bacilli|Lactobacillales|Lactobacillaceae	0.53037608486	1.72143974961	0.695849178736	15.0365471632	2.47505755948	1.17782614262	0.281246484419	2.28169014085	17.2100075815	0.965488907149	2.04748420823	2.43813015582	2.97428605285	1.39974779319	2.7359065958	7.66262403528	0.677021107129	2.10399032648	0.88237969617	6.99566160521	0.850323702773	0.959023539669	1.8466950022	5.06047411708	8.20573807046	0.941801497223	1.50256118384	28.2216648752	0.681499298457	0.579870219522
Bacteria|Firmicutes|Bacilli|Lactobacillales|Lactobacillaceae|Lactobacillus	0.409836065574	1.50625978091	0.639210292095	13.3890242488	1.88986953185	1.03699910383	0.258746765665	2.02816901408	14.8445792267	0.944946589975	1.80788499238	1.99816681943	2.82023936485	1.19798234552	2.52679271587	6.92392502756	0.517722023098	1.95888754534	0.74592922769	6.13882863341	0.773021547976	0.854402789887	1.40700571596	4.51862602806	6.42188196819	0.796908959189	1.22936824132	25.8330347546	0.64141110443	0.455612315339
Bacteria|Firmicutes|Bacilli|Lactobacillales|Lactobacillaceae|Paralactobacillus	0.0	0.0	0.0	0.0	0.0	0.0	0.0	0.0	0.0	0.0	0.0	0.0	0.0	0.0	0.0	0.0	0.0	0.0	0.0	0.0	0.0	0.0	0.0	0.0	0.0	0.0	0.0	0.0	0.0	0.0
Bacteria|Firmicutes|Bacilli|Lactobacillales|Lactobacillaceae|Pediococcus	0.0	0.0	0.0	0.0	0.0	0.0	0.0	0.0	0.0	0.0	0.0	0.0	0.0	0.0	0.0	0.0	0.0	0.0	0.0	0.0	0.0	0.0	0.0	0.0	0.0	0.0	0.0	0.0	0.0	0.0
Bacteria|Firmicutes|Bacilli|Lactobacillales|Leuconostocaceae	0.0	0.0	0.0	0.0	0.0	0.0	0.0	0.0	0.0	0.0	0.0	0.0	0.0	0.0	0.0	0.0	0.0	0.0	0.0	0.0	0.0	0.0	0.0	0.0	0.0	0.0	0.0	0.0	0.0	0.0
Bacteria|Firmicutes|Bacilli|Lactobacillales|Leuconostocaceae|Leuconostoc	0.0	0.0	0.0	0.0	0.0	0.0	0.0	0.0	0.0	0.0	0.0	0.0	0.0	0.0	0.0	0.0	0.0	0.0	0.0	0.0	0.0	0.0	0.0	0.0	0.0	0.0	0.0	0.0	0.0	0.0
Bacteria|Firmicutes|Bacilli|Lactobacillales|Streptococcaceae	0.79556412729	0.156494522692	0.113277773283	0.56851142824	0.498848810437	0.243246703367	0.146248171898	0.0422535211268	0.212282031842	0.0616269515201	0.39207144413	0.0733272227314	0.201445668918	0.15132408575	0.261392349917	0.154355016538	0.089605734767	0.0483675937122	0.118257072683	0.195227765727	0.0386510773988	0.0348735832607	0.146563095413	0.135462022254	0.0743273375948	0.0	0.0796812749004	0.107488355428	0.100220485067	0.110451470385
Bacteria|Firmicutes|Bacilli|Lactobacillales|Streptococcaceae|Lactococcus	0.0	0.0	0.0	0.0	0.0	0.0	0.0	0.0	0.0	0.0	0.0	0.0	0.0118497452305	0.0	0.0	0.0	0.0	0.0	0.0	0.0108459869848	0.0	0.0	0.0	0.0	0.0	0.0	0.0	0.0	0.0	0.0
Bacteria|Firmicutes|Bacilli|Lactobacillales|Streptococcaceae|Lactovum	0.0	0.0	0.0	0.0	0.0	0.0	0.0	0.0	0.0	0.0	0.0	0.0	0.0	0.0	0.0	0.0	0.0	0.0	0.0	0.0	0.0	0.0	0.0	0.0	0.0	0.0	0.0	0.0	0.0	0.0
Bacteria|Firmicutes|Bacilli|Lactobacillales|Streptococcaceae|Streptococcus	0.79556412729	0.146713615023	0.113277773283	0.56851142824	0.498848810437	0.230444245295	0.146248171898	0.0422535211268	0.212282031842	0.0616269515201	0.39207144413	0.0733272227314	0.189595923688	0.15132408575	0.261392349917	0.154355016538	0.089605734767	0.0483675937122	0.118257072683	0.184381778742	0.0386510773988	0.0348735832607	0.146563095413	0.135462022254	0.0743273375948	0.0	0.0796812749004	0.107488355428	0.100220485067	0.110451470385
Bacteria|Firmicutes|Clostridia	69.5515911283	80.5653364632	80.0954769803	49.5997215454	78.9716039908	59.7490718218	86.0164247947	77.323943662	33.6012130402	84.5110928513	74.2975386626	66.2144821265	67.2354544377	66.973518285	53.7074148297	46.7144432194	66.3381123059	75.4776299879	72.9919039389	53.8937093275	26.1764421683	40.470793374	54.9025355416	50.7498790518	9.32064813438	44.1197778314	37.1770062607	27.2303833751	22.2489476849	67.9690735883
Bacteria|Firmicutes|Clostridia|Clostridiales	69.3346190935	80.3697183099	79.9983817461	49.5649147233	78.7893323101	59.6210472411	85.9151760603	77.2957746479	33.5860500379	84.3467543139	74.2539751688	66.1594867094	67.1525062211	66.9230769231	53.6812755947	46.6372657111	66.1389884508	75.3446191052	72.9191303557	53.7635574837	26.1088027829	40.3661726242	54.7999413748	50.2467343977	9.30578266686	43.8299927554	37.0973249858	27.0870655679	21.9683303267	67.6791384785
Bacteria|Firmicutes|Clostridia|Clostridiales|Clostridiaceae	0.0	0.0	0.0	0.0	0.0	0.0	0.0	0.0	0.0	0.0	0.0	0.0	0.0	0.0	0.0	0.0	0.0	0.0	0.0	0.0	0.0096627693497	0.0	0.0	0.0	0.0	0.0	0.0113830392715	0.0	0.0	0.0
Bacteria|Firmicutes|Clostridia|Clostridiales|Eubacteriaceae	0.0	0.0	0.0	0.0	0.0	0.0	0.0	0.0	0.0	0.0	0.0	0.0	0.0	0.0	0.0	0.0	0.0	0.0	0.0	0.0	0.0	0.0	0.0	0.0	0.0	0.0	0.0	0.0	0.0	0.0
Bacteria|Firmicutes|Clostridia|Clostridiales|Eubacteriaceae|Eubacterium	0.0	0.0	0.0	0.0	0.0	0.0	0.0	0.0	0.0	0.0	0.0	0.0	0.0	0.0	0.0	0.0	0.0	0.0	0.0	0.0	0.0	0.0	0.0	0.0	0.0	0.0	0.0	0.0	0.0	0.0
Bacteria|Firmicutes|Clostridia|Clostridiales|Eubacteriaceae|Garciella	0.0	0.0	0.0	0.0	0.0	0.0	0.0	0.0	0.0	0.0	0.0	0.0	0.0	0.0	0.0	0.0	0.0	0.0	0.0	0.0	0.0	0.0	0.0	0.0	0.0	0.0	0.0	0.0	0.0	0.0
Bacteria|Firmicutes|Clostridia|Clostridiales|Eubacteriaceae|Pseudoramibacter	0.0	0.0	0.0	0.0	0.0	0.0	0.0	0.0	0.0	0.0	0.0	0.0	0.0	0.0	0.0	0.0	0.0	0.0	0.0	0.0	0.0	0.0	0.0	0.0	0.0	0.0	0.0	0.0	0.0	0.0
Bacteria|Firmicutes|Clostridia|Clostridiales|Gracilibacteraceae	0.0	0.0	0.0	0.0	0.0	0.0	0.0	0.0	0.0	0.0	0.0	0.0	0.0	0.0	0.0	0.0	0.0	0.0	0.0	0.0	0.0	0.0	0.0	0.0	0.0	0.0	0.0	0.0	0.0	0.0
Bacteria|Firmicutes|Clostridia|Clostridiales|Gracilibacteraceae|Gracilibacter	0.0	0.0	0.0	0.0	0.0	0.0	0.0	0.0	0.0	0.0	0.0	0.0	0.0	0.0	0.0	0.0	0.0	0.0	0.0	0.0	0.0	0.0	0.0	0.0	0.0	0.0	0.0	0.0	0.0	0.0
Bacteria|Firmicutes|Clostridia|Clostridiales|Gracilibacteraceae|Lutispora	0.0	0.0	0.0	0.0	0.0	0.0	0.0	0.0	0.0	0.0	0.0	0.0	0.0	0.0	0.0	0.0	0.0	0.0	0.0	0.0	0.0	0.0	0.0	0.0	0.0	0.0	0.0	0.0	0.0	0.0
Bacteria|Firmicutes|Clostridia|Clostridiales|Heliobacteriaceae	0.0	0.0	0.0	0.0	0.0	0.0	0.0	0.0	0.0	0.0	0.0	0.0	0.0	0.0	0.0	0.0	0.0	0.0	0.0	0.0	0.0	0.0	0.0	0.0	0.0	0.0	0.0	0.0	0.0	0.0
Bacteria|Firmicutes|Clostridia|Clostridiales|Heliobacteriaceae|Heliobacillus	0.0	0.0	0.0	0.0	0.0	0.0	0.0	0.0	0.0	0.0	0.0	0.0	0.0	0.0	0.0	0.0	0.0	0.0	0.0	0.0	0.0	0.0	0.0	0.0	0.0	0.0	0.0	0.0	0.0	0.0
Bacteria|Firmicutes|Clostridia|Clostridiales|Lachnospiraceae	17.5506268081	16.539514867	13.1806780484	11.5558649495	13.689562548	13.5834080143	19.1585105186	44.2535211268	8.00606520091	21.322925226	32.5854933566	27.2593950504	16.9806849153	29.0290037831	25.1895094537	25.170893054	21.9633612107	22.4425634825	26.5168743746	18.3188720174	11.7885786066	11.2292938099	15.7701890664	13.8945331398	5.1731826966	18.1840135233	12.1001707456	7.73916159083	12.7280016035	15.6426894933
Bacteria|Firmicutes|Clostridia|Clostridiales|Lachnospiraceae|Acetitomaculum	0.0	0.0	0.0	0.0	0.0	0.0	0.0	0.0	0.0	0.0	0.0	0.0	0.0	0.0	0.0	0.0	0.0	0.0	0.0	0.0	0.0	0.0	0.0	0.0	0.0	0.0	0.0	0.0	0.0	0.0
Bacteria|Firmicutes|Clostridia|Clostridiales|Lachnospiraceae|Anaerosporobacter	0.0	0.0	0.0	0.0	0.0	0.0	0.0	0.0	0.0	0.0	0.0	0.0	0.0	0.0	0.0	0.0	0.0	0.0	0.0	0.0	0.0	0.0	0.0	0.0	0.0	0.0	0.0	0.0	0.0	0.0
Bacteria|Firmicutes|Clostridia|Clostridiales|Lachnospiraceae|Anaerostipes	0.0	0.0	0.00809126952019	0.0	0.0	0.0128024580719	0.112498593768	0.0	0.0	0.0	0.0	0.0183318056829	0.023699490461	0.0126103404792	0.0	0.0882028665932	0.109518120271	0.0604594921403	0.00909669789866	0.0325379609544	0.0386510773988	0.0174367916303	0.0732815477063	0.0	0.0	0.0724462690171	0.0455321570859	0.0119431506031	0.0200440970134	0.0138064337981
Bacteria|Firmicutes|Clostridia|Clostridiales|Lachnospiraceae|Butyrivibrio	0.0	0.0	0.0	0.0	0.0	0.0	0.0	0.0	0.0	0.0	0.0	0.0	0.0	0.0	0.0	0.0	0.0	0.0	0.0	0.0	0.0	0.0	0.0	0.0	0.0	0.0	0.0	0.0	0.0	0.0
Bacteria|Firmicutes|Clostridia|Clostridiales|Lachnospiraceae|Catonella	0.0	0.0	0.0	0.0	0.0	0.0	0.0	0.0	0.0	0.0	0.0	0.0	0.0	0.0	0.0	0.0	0.0	0.0	0.0	0.0	0.0	0.0	0.0	0.0	0.0	0.0	0.0	0.0	0.0	0.0
Bacteria|Firmicutes|Clostridia|Clostridiales|Lachnospiraceae|Coprococcus	0.0241080038573	0.0	0.00809126952019	0.0	0.0	0.0128024580719	0.0112498593768	0.0	0.0	0.0	0.0	0.0183318056829	0.0	0.0126103404792	0.00871307833057	0.0	0.0	0.0241837968561	0.0	0.0	0.0	0.0	0.0	0.0	0.0	0.0	0.0	0.0	0.0	0.0
Bacteria|Firmicutes|Clostridia|Clostridiales|Lachnospiraceae|Dorea	0.0	0.0	0.0	0.0	0.0	0.0	0.0	0.0	0.0	0.0	0.0	0.0	0.0	0.0	0.0	0.0	0.0	0.0	0.0	0.0108459869848	0.0	0.0	0.0	0.0	0.0	0.0	0.0	0.0	0.0	0.0
Bacteria|Firmicutes|Clostridia|Clostridiales|Lachnospiraceae|Hespellia	0.0	0.0	0.0	0.0	0.0	0.0	0.0	0.0	0.0	0.0	0.0	0.0	0.0	0.0	0.0	0.0	0.0	0.0	0.0	0.0	0.0	0.0	0.0	0.0	0.0	0.0	0.0	0.0	0.0	0.0
Bacteria|Firmicutes|Clostridia|Clostridiales|Lachnospiraceae|Johnsonella	0.0	0.0	0.0	0.0	0.0	0.0	0.0	0.0	0.0	0.0	0.0	0.0	0.0	0.0	0.0	0.0	0.0	0.0	0.0	0.0	0.0	0.0	0.0	0.0	0.0	0.0	0.0	0.0	0.0	0.0
Bacteria|Firmicutes|Clostridia|Clostridiales|Lachnospiraceae|Lachnobacterium	0.0	0.0	0.0	0.0	0.0	0.0	0.0	0.0	0.0	0.0	0.0	0.0	0.0	0.0	0.0	0.0	0.0	0.0	0.0	0.0	0.0	0.0	0.0	0.0	0.0	0.0	0.0	0.0	0.0	0.0
Bacteria|Firmicutes|Clostridia|Clostridiales|Lachnospiraceae|Marvinbryantia	0.0	0.0	0.0	0.0	0.0	0.0	0.0	0.0	0.0	0.0	0.0	0.0	0.0	0.0	0.0	0.0	0.00995619275189	0.0	0.0	0.0	0.0	0.0	0.0	0.0	0.0	0.0	0.0	0.0	0.0	0.0
Bacteria|Firmicutes|Clostridia|Clostridiales|Lachnospiraceae|Moryella	0.0	0.0	0.0	0.0	0.0	0.0	0.0	0.0	0.0	0.0	0.0	0.0	0.0	0.0	0.0	0.0	0.0	0.0	0.0	0.0	0.0	0.0	0.0	0.0	0.0	0.0	0.0	0.0	0.0	0.0
Bacteria|Firmicutes|Clostridia|Clostridiales|Lachnospiraceae|Oribacterium	0.0	0.0	0.0	0.0	0.0	0.0	0.0	0.0	0.0	0.0	0.0	0.0	0.0	0.0	0.0	0.0	0.0	0.0	0.0	0.0	0.0	0.0	0.0	0.0	0.0	0.0	0.0	0.0	0.0	0.0
Bacteria|Firmicutes|Clostridia|Clostridiales|Lachnospiraceae|Parasporobacterium	0.0	0.0	0.0	0.0	0.0	0.0	0.0	0.0	0.0	0.0	0.0	0.0	0.0	0.0	0.0	0.0	0.0	0.0	0.0	0.0	0.0	0.0	0.0	0.0	0.0	0.0	0.0	0.0	0.0	0.0
Bacteria|Firmicutes|Clostridia|Clostridiales|Lachnospiraceae|Pseudobutyrivibrio	0.0	0.00978090766823	0.0	0.0	0.0	0.0	0.0	0.0	0.0	0.0	0.0	0.0	0.0	0.0	0.0	0.0	0.0	0.0	0.0	0.0	0.0	0.0	0.0	0.0	0.0	0.0	0.0	0.0	0.0	0.0138064337981
Bacteria|Firmicutes|Clostridia|Clostridiales|Lachnospiraceae|Robinsoniella	0.0	0.0	0.0	0.0	0.0	0.0	0.0	0.0	0.0	0.0	0.0	0.0	0.0	0.0	0.0	0.0	0.0	0.0	0.0	0.0	0.0	0.0	0.0	0.0	0.0	0.0	0.0	0.0	0.0	0.0
Bacteria|Firmicutes|Clostridia|Clostridiales|Lachnospiraceae|Roseburia	0.0	0.0	0.0	0.0	0.0	0.0	0.0	0.0	0.0	0.0	0.0	0.0	0.0	0.0	0.0	0.0	0.0	0.0	0.0	0.0	0.589428930331	0.418482999128	0.0439689286238	0.0193517174649	0.178385610227	0.0	0.125213431986	0.0	0.360793746242	0.0828386027889
Bacteria|Firmicutes|Clostridia|Clostridiales|Lachnospiraceae|Shuttleworthia	0.0	0.0	0.0	0.0	0.0	0.0	0.0	0.0	0.0	0.0	0.0	0.0	0.0	0.0	0.0	0.0	0.0	0.0	0.0	0.0	0.0	0.0	0.0	0.0	0.0	0.0	0.0	0.0	0.0	0.0
Bacteria|Firmicutes|Clostridia|Clostridiales|Lachnospiraceae|Sporobacterium	0.0	0.0	0.0	0.0	0.00959324635457	0.0	0.0	0.0	0.0	0.0	0.0	0.0	0.0	0.0	0.0	0.0	0.0	0.0	0.00909669789866	0.0	0.0	0.0	0.0	0.0	0.0	0.0	0.0	0.0	0.0	0.0138064337981
Bacteria|Firmicutes|Clostridia|Clostridiales|Lachnospiraceae|Syntrophococcus	0.0	0.0	0.0	0.0	0.0	0.0	0.0	0.0	0.0	0.0	0.0	0.0	0.0	0.0	0.0	0.0	0.0	0.0	0.0	0.0	0.0	0.0	0.0	0.0	0.0	0.0	0.0	0.0	0.0	0.0
Bacteria|Firmicutes|Clostridia|Clostridiales|Peptococcaceae	0.0	0.0	0.0	0.0	0.0	0.0128024580719	0.0	0.0	0.0	0.0	0.0	0.0	0.0	0.0	0.0	0.0	0.00995619275189	0.0	0.00909669789866	0.0	0.0	0.0	0.0732815477063	0.0387034349299	0.0	0.0	0.0	0.0	0.0	0.0
Bacteria|Firmicutes|Clostridia|Clostridiales|Peptostreptococcaceae	0.0	0.0	0.0	0.0	0.0	0.0128024580719	0.0	0.0	0.0	0.0	0.0	0.0	0.0	0.0	0.0	0.0	0.0	0.0	0.0	0.0	0.0	0.0	0.0	0.0	0.0	0.0	0.0	0.0	0.0	0.0
Bacteria|Firmicutes|Clostridia|Clostridiales|Peptostreptococcaceae|Filifactor	0.0	0.0	0.0	0.0	0.0	0.0	0.0	0.0	0.0	0.0	0.0	0.0	0.0	0.0	0.0	0.0	0.0	0.0	0.0	0.0	0.0	0.0	0.0	0.0	0.0	0.0	0.0	0.0	0.0	0.0
Bacteria|Firmicutes|Clostridia|Clostridiales|Peptostreptococcaceae|Peptostreptococcus	0.0	0.0	0.0	0.0	0.0	0.0128024580719	0.0	0.0	0.0	0.0	0.0	0.0	0.0	0.0	0.0	0.0	0.0	0.0	0.0	0.0	0.0	0.0	0.0	0.0	0.0	0.0	0.0	0.0	0.0	0.0
Bacteria|Firmicutes|Clostridia|Clostridiales|Peptostreptococcaceae|Tepidibacter	0.0	0.0	0.0	0.0	0.0	0.0	0.0	0.0	0.0	0.0	0.0	0.0	0.0	0.0	0.0	0.0	0.0	0.0	0.0	0.0	0.0	0.0	0.0	0.0	0.0	0.0	0.0	0.0	0.0	0.0
Bacteria|Firmicutes|Clostridia|Clostridiales|Ruminococcaceae	6.65380906461	7.65845070423	5.67197993365	4.24643230073	7.27168073676	6.09397004225	9.66362920463	9.35211267606	4.2153146323	8.09367296631	10.9562186887	12.3556370302	17.0280838962	13.4300126103	11.4141326131	6.86879823594	7.93508562326	13.1318016929	6.54962248704	7.79826464208	4.6284665185	4.37663469922	9.39469441595	7.04402515723	1.47168128438	5.02294131852	6.05577689243	4.08455750627	3.38745239527	6.55805605412
Bacteria|Firmicutes|Clostridia|Clostridiales|Ruminococcaceae|Acetanaerobacterium	0.0	0.0	0.00809126952019	0.0	0.0	0.0	0.0	0.0	0.0	0.0	0.0	0.0	0.0	0.0	0.0	0.0	0.0	0.0	0.0	0.0	0.0	0.0	0.0	0.0	0.0	0.0	0.0	0.0	0.0	0.0
Bacteria|Firmicutes|Clostridia|Clostridiales|Ruminococcaceae|Acetivibrio	0.0	0.0	0.0	0.0	0.0	0.0	0.0	0.0	0.0	0.0	0.0	0.0	0.0	0.0	0.0	0.0	0.0	0.0	0.0	0.0	0.0	0.0	0.0	0.0	0.0	0.0	0.0	0.0	0.0	0.0
Bacteria|Firmicutes|Clostridia|Clostridiales|Ruminococcaceae|Anaerofilum	0.0	0.0	0.0	0.0	0.0	0.0	0.0	0.0	0.0	0.0	0.0	0.0	0.0	0.0	0.0	0.0	0.0	0.0	0.0	0.0	0.0	0.0	0.0	0.0	0.0	0.0	0.0	0.0	0.0	0.0
Bacteria|Firmicutes|Clostridia|Clostridiales|Ruminococcaceae|Anaerotruncus	0.192864030858	0.185837245696	0.145642851363	0.0348068221371	0.0959324635457	0.0128024580719	0.0674991562605	0.0845070422535	0.0303260045489	0.0616269515201	0.108908734481	0.0916590284143	0.154046687996	0.113493064313	0.0435653916529	0.0661521499449	0.0298685782557	0.0241837968561	0.0636768852906	0.0542299349241	0.0773021547976	0.0348735832607	0.058625238165	0.0967585873246	0.0445964025569	0.024148756339	0.0910643141719	0.0238863012063	0.0	0.0414193013944
Bacteria|Firmicutes|Clostridia|Clostridiales|Ruminococcaceae|Butyricicoccus	0.26518804243	0.33255086072	0.153734120884	0.0696136442743	0.143898695318	0.102419664576	0.427494656317	0.859154929577	0.106141015921	0.636811832375	0.370289697234	0.109990834097	0.343642611684	0.0	0.357236211554	0.13230429989	0.169255276782	0.157194679565	0.281997634859	0.0976138828633	0.222243695043	0.191804707934	0.381064048073	0.416061925496	0.0445964025569	0.0482975126781	0.159362549801	0.0836020542219	0.0801763880537	0.138064337981
Bacteria|Firmicutes|Clostridia|Clostridiales|Ruminococcaceae|Ethanoligenens	0.0	0.0	0.0	0.0	0.00959324635457	0.0	0.0	0.0	0.0	0.0	0.0	0.0	0.0	0.0	0.0	0.0	0.0	0.0	0.0	0.0	0.0	0.0	0.0	0.0	0.0	0.0	0.0	0.0	0.0	0.0
Bacteria|Firmicutes|Clostridia|Clostridiales|Ruminococcaceae|Faecalibacterium	0.0	0.0	0.0	0.0	0.0	0.0	0.0	0.0	0.0	0.0	0.0	0.0	0.0	0.0	0.0261392349917	0.0	0.0	0.0	0.0	0.0	0.0	0.0	0.0	0.0	0.0	0.0	0.0	0.0	0.0	0.0
Bacteria|Firmicutes|Clostridia|Clostridiales|Ruminococcaceae|Hydrogenoanaerobacterium	0.0	0.0	0.0	0.0	0.0	0.0	0.0	0.0	0.0	0.0	0.0	0.0	0.0	0.0	0.0	0.0	0.0	0.0	0.0	0.0	0.0	0.0	0.0	0.0	0.0	0.0	0.0	0.0	0.0	0.0
Bacteria|Firmicutes|Clostridia|Clostridiales|Ruminococcaceae|Lactonifactor	0.0	0.0	0.0	0.0	0.0	0.0	0.0	0.0	0.0	0.0	0.0	0.0	0.0	0.0	0.0	0.0	0.0	0.0	0.0	0.0	0.0	0.0	0.0	0.0	0.0	0.0	0.0	0.0	0.0	0.0
Bacteria|Firmicutes|Clostridia|Clostridiales|Ruminococcaceae|Oscillibacter	0.964320154291	0.635758998435	0.890039647221	1.29945469312	1.17037605526	1.4594802202	0.618742265722	0.774647887324	0.576194086429	0.636811832375	0.588107166195	0.733272227314	0.959829363669	1.03404791929	0.853881676396	1.10253583241	2.27996814018	3.42200725514	0.673155644501	0.911062906725	0.502464006184	0.435919790759	0.908691191558	0.70633768747	0.0743273375948	0.869355228206	1.10415480933	0.394123969903	0.380837843255	1.13212757145
Bacteria|Firmicutes|Clostridia|Clostridiales|Ruminococcaceae|Papillibacter	0.0	0.00978090766823	0.0	0.0116022740457	0.0	0.0256049161439	0.0	0.0281690140845	0.0	0.0	0.0435634937922	0.0	0.0	0.0	0.0	0.0	0.0	0.0	0.00909669789866	0.0	0.0386510773988	0.0348735832607	0.102594166789	0.0677310111272	0.014865467519	0.024148756339	0.0569151963574	0.0119431506031	0.0200440970134	0.0414193013944
Bacteria|Firmicutes|Clostridia|Clostridiales|Ruminococcaceae|Ruminococcus	0.0	0.0	0.0	0.0	0.0	0.0	0.0	0.0	0.0	0.0	0.0	0.0	0.0	0.0126103404792	0.0	0.0	0.0	0.0	0.0	0.0	0.0	0.0	0.0	0.0	0.0	0.0	0.0	0.0	0.0	0.0138064337981
Bacteria|Firmicutes|Clostridia|Clostridiales|Ruminococcaceae|Sporobacter	0.0	0.0	0.0	0.0	0.0	0.0	0.0	0.0	0.0	0.0	0.0	0.0	0.0	0.0	0.0	0.0	0.0	0.0	0.0	0.0	0.0	0.0	0.0	0.0	0.0	0.0	0.0	0.0	0.0	0.0
Bacteria|Firmicutes|Clostridia|Clostridiales|Ruminococcaceae|Subdoligranulum	0.0	0.0	0.0	0.0	0.0	0.0	0.0	0.0	0.0	0.0	0.0	0.0	0.0	0.0	0.00871307833057	0.0	0.0	0.0	0.0	0.0	0.0	0.0	0.0	0.0	0.0	0.0	0.0	0.0	0.0	0.0
Bacteria|Firmicutes|Clostridia|Clostridiales|Syntrophomonadaceae	0.0	0.0	0.0	0.0	0.0	0.0	0.0	0.0	0.0	0.0	0.0	0.0	0.0	0.0	0.0	0.0	0.0	0.0	0.0	0.0	0.0	0.0	0.0	0.0	0.0	0.0	0.0	0.0	0.0	0.0
Bacteria|Firmicutes|Clostridia|Clostridiales|Syntrophomonadaceae|Syntrophomonas	0.0	0.0	0.0	0.0	0.0	0.0	0.0	0.0	0.0	0.0	0.0	0.0	0.0	0.0	0.0	0.0	0.0	0.0	0.0	0.0	0.0	0.0	0.0	0.0	0.0	0.0	0.0	0.0	0.0	0.0
Bacteria|Firmicutes|Clostridia|Clostridiales|Syntrophomonadaceae|Thermosyntropha	0.0	0.0	0.0	0.0	0.0	0.0	0.0	0.0	0.0	0.0	0.0	0.0	0.0	0.0	0.0	0.0	0.0	0.0	0.0	0.0	0.0	0.0	0.0	0.0	0.0	0.0	0.0	0.0	0.0	0.0
Bacteria|Firmicutes|Clostridia|Clostridiales|Veillonellaceae	0.0	0.0	0.0	0.0	0.0	0.0	0.0	0.0	0.0	0.0	0.0	0.0	0.0	0.0	0.0	0.0	0.0	0.0	0.0	0.0	0.0	0.0	0.0	0.0	0.0	0.024148756339	0.0	0.0	0.0	0.0
Bacteria|Firmicutes|Clostridia|Clostridiales|Veillonellaceae|Anaerovibrio	0.0	0.0	0.0	0.0	0.0	0.0	0.0	0.0	0.0	0.0	0.0	0.0	0.0	0.0	0.0	0.0	0.0	0.0	0.0	0.0	0.0	0.0	0.0	0.0	0.0	0.0	0.0	0.0	0.0	0.0
Bacteria|Firmicutes|Clostridia|Clostridiales|Veillonellaceae|Dialister	0.0	0.0	0.0	0.0	0.0	0.0	0.0	0.0	0.0	0.0	0.0	0.0	0.0	0.0	0.0	0.0	0.0	0.0	0.0	0.0	0.0	0.0	0.0	0.0	0.0	0.024148756339	0.0	0.0	0.0	0.0
Bacteria|Firmicutes|Clostridia|Clostridiales|Veillonellaceae|Propionispira	0.0	0.0	0.0	0.0	0.0	0.0	0.0	0.0	0.0	0.0	0.0	0.0	0.0	0.0	0.0	0.0	0.0	0.0	0.0	0.0	0.0	0.0	0.0	0.0	0.0	0.0	0.0	0.0	0.0	0.0
Bacteria|Firmicutes|Clostridia|Halanaerobiales	0.0	0.0	0.0	0.0	0.0	0.0	0.0	0.0	0.0	0.0	0.0	0.0	0.0	0.0	0.0	0.0	0.0	0.0	0.0	0.0	0.0	0.0	0.0	0.0	0.0	0.0	0.0	0.0	0.0	0.0
Bacteria|Firmicutes|Clostridia|Halanaerobiales|Halanaerobiaceae	0.0	0.0	0.0	0.0	0.0	0.0	0.0	0.0	0.0	0.0	0.0	0.0	0.0	0.0	0.0	0.0	0.0	0.0	0.0	0.0	0.0	0.0	0.0	0.0	0.0	0.0	0.0	0.0	0.0	0.0
Bacteria|Firmicutes|Clostridia|Thermoanaerobacterales	0.0	0.0	0.0	0.0	0.0	0.0	0.0	0.0	0.0	0.0	0.0	0.0	0.0	0.0	0.0	0.0	0.0	0.0	0.0	0.0	0.0	0.0	0.0	0.0	0.0	0.0	0.0	0.0	0.0	0.0
Bacteria|Firmicutes|Clostridia|Thermoanaerobacterales|Thermoanaerobacteraceae	0.0	0.0	0.0	0.0	0.0	0.0	0.0	0.0	0.0	0.0	0.0	0.0	0.0	0.0	0.0	0.0	0.0	0.0	0.0	0.0	0.0	0.0	0.0	0.0	0.0	0.0	0.0	0.0	0.0	0.0
Bacteria|Firmicutes|Clostridia|Thermoanaerobacterales|Thermoanaerobacteraceae|Ammonifex	0.0	0.0	0.0	0.0	0.0	0.0	0.0	0.0	0.0	0.0	0.0	0.0	0.0	0.0	0.0	0.0	0.0	0.0	0.0	0.0	0.0	0.0	0.0	0.0	0.0	0.0	0.0	0.0	0.0	0.0
Bacteria|Firmicutes|Clostridia|Thermoanaerobacterales|Thermoanaerobacteraceae|Caldanaerobius	0.0	0.0	0.0	0.0	0.0	0.0	0.0	0.0	0.0	0.0	0.0	0.0	0.0	0.0	0.0	0.0	0.0	0.0	0.0	0.0	0.0	0.0	0.0	0.0	0.0	0.0	0.0	0.0	0.0	0.0
Bacteria|Firmicutes|Clostridia|Thermoanaerobacterales|Thermoanaerobacteraceae|Mahella	0.0	0.0	0.0	0.0	0.0	0.0	0.0	0.0	0.0	0.0	0.0	0.0	0.0	0.0	0.0	0.0	0.0	0.0	0.0	0.0	0.0	0.0	0.0	0.0	0.0	0.0	0.0	0.0	0.0	0.0
Bacteria|Firmicutes|Clostridia|Thermoanaerobacterales|Thermoanaerobacteraceae|Thermoanaerobacterium	0.0	0.0	0.0	0.0	0.0	0.0	0.0	0.0	0.0	0.0	0.0	0.0	0.0	0.0	0.0	0.0	0.0	0.0	0.0	0.0	0.0	0.0	0.0	0.0	0.0	0.0	0.0	0.0	0.0	0.0
Bacteria|Firmicutes|Erysipelotrichi	0.0	0.0	0.0242738085606	0.0	0.0	0.0	0.0	0.0	0.0	0.0	0.0	0.0	0.0	0.0	0.0261392349917	0.0	0.0	0.0	0.0	0.0	0.0579766160982	0.0	0.0	0.0	0.014865467519	0.0	0.0	0.0477726024125	0.0	0.0
Bacteria|Firmicutes|Erysipelotrichi|Erysipelotrichales	0.0	0.0	0.0242738085606	0.0	0.0	0.0	0.0	0.0	0.0	0.0	0.0	0.0	0.0	0.0	0.0261392349917	0.0	0.0	0.0	0.0	0.0	0.0579766160982	0.0	0.0	0.0	0.014865467519	0.0	0.0	0.0477726024125	0.0	0.0
Bacteria|Firmicutes|Erysipelotrichi|Erysipelotrichales|Erysipelotrichaceae	0.0	0.0	0.0242738085606	0.0	0.0	0.0	0.0	0.0	0.0	0.0	0.0	0.0	0.0	0.0	0.0261392349917	0.0	0.0	0.0	0.0	0.0	0.0579766160982	0.0	0.0	0.0	0.014865467519	0.0	0.0	0.0477726024125	0.0	0.0
Bacteria|Firmicutes|Erysipelotrichi|Erysipelotrichales|Erysipelotrichaceae|Allobaculum	0.0	0.0	0.0	0.0	0.0	0.0	0.0	0.0	0.0	0.0	0.0	0.0	0.0	0.0	0.0	0.0	0.0	0.0	0.0	0.0	0.0	0.0	0.0	0.0	0.0	0.0	0.0	0.0	0.0	0.0
Bacteria|Firmicutes|Erysipelotrichi|Erysipelotrichales|Erysipelotrichaceae|Coprobacillus	0.0	0.0	0.0	0.0	0.0	0.0	0.0	0.0	0.0	0.0	0.0	0.0	0.0	0.0	0.0	0.0	0.0	0.0	0.0	0.0	0.0289883080491	0.0	0.0	0.0	0.0	0.0	0.0	0.0	0.0	0.0
Bacteria|Firmicutes|Erysipelotrichi|Erysipelotrichales|Erysipelotrichaceae|Holdemania	0.0	0.0	0.0161825390404	0.0	0.0	0.0	0.0	0.0	0.0	0.0	0.0	0.0	0.0	0.0	0.00871307833057	0.0	0.0	0.0	0.0	0.0	0.0193255386994	0.0	0.0	0.0	0.014865467519	0.0	0.0	0.0358294518094	0.0	0.0
Bacteria|Firmicutes|Erysipelotrichi|Erysipelotrichales|Erysipelotrichaceae|Sharpea	0.0	0.0	0.0	0.0	0.0	0.0	0.0	0.0	0.0	0.0	0.0	0.0	0.0	0.0	0.0	0.0	0.0	0.0	0.0	0.0	0.0	0.0	0.0	0.0	0.0	0.0	0.0	0.0	0.0	0.0
Bacteria|Firmicutes|Erysipelotrichi|Erysipelotrichales|Erysipelotrichaceae|Turicibacter	0.0	0.0	0.0	0.0	0.0	0.0	0.0	0.0	0.0	0.0	0.0	0.0	0.0	0.0	0.0	0.0	0.0	0.0	0.0	0.0	0.0	0.0	0.0	0.0	0.0	0.0	0.0	0.0	0.0	0.0
Bacteria|Fusobacteria	0.0	0.0	0.0	0.0	0.0	0.0	0.0	0.0	0.0	0.0	0.0	0.0	0.0	0.0	0.0	0.0	0.0	0.0	0.0	0.0	0.0	0.0	0.0	0.0	0.0	0.0	0.0	0.0	0.0	0.0
Bacteria|Fusobacteria|Fusobacteria	0.0	0.0	0.0	0.0	0.0	0.0	0.0	0.0	0.0	0.0	0.0	0.0	0.0	0.0	0.0	0.0	0.0	0.0	0.0	0.0	0.0	0.0	0.0	0.0	0.0	0.0	0.0	0.0	0.0	0.0
Bacteria|Fusobacteria|Fusobacteria|Fusobacteriales	0.0	0.0	0.0	0.0	0.0	0.0	0.0	0.0	0.0	0.0	0.0	0.0	0.0	0.0	0.0	0.0	0.0	0.0	0.0	0.0	0.0	0.0	0.0	0.0	0.0	0.0	0.0	0.0	0.0	0.0
Bacteria|Fusobacteria|Fusobacteria|Fusobacteriales|Leptotrichiaceae	0.0	0.0	0.0	0.0	0.0	0.0	0.0	0.0	0.0	0.0	0.0	0.0	0.0	0.0	0.0	0.0	0.0	0.0	0.0	0.0	0.0	0.0	0.0	0.0	0.0	0.0	0.0	0.0	0.0	0.0
Bacteria|Proteobacteria	5.85824493732	3.59937402191	5.51015454325	3.97957999768	2.50383729854	6.45243886826	4.60119248509	9.3661971831	6.26231993935	4.58093672966	4.63951208887	3.22639780018	6.00782083185	8.39848675914	6.68293107955	7.0341786108	3.84309040223	3.04715840387	4.0844173565	4.79392624729	6.3967533095	4.35919790759	3.07782500366	7.66328011611	2.97309350379	1.49722289302	7.28514513375	5.86408694614	4.75045099218	4.445671683
Bacteria|Proteobacteria|Alphaproteobacteria	0.0	0.0	0.0	0.0	0.0	0.0	0.0	0.0	0.0	0.0	0.0	0.0	0.0	0.0	0.0	0.0	0.0	0.0	0.0	0.0	0.0	0.0	0.0	0.00967585873246	0.0	0.0	0.0	0.0	0.0	0.0
Bacteria|Proteobacteria|Alphaproteobacteria|Rhizobiales	0.0	0.0	0.0	0.0	0.0	0.0	0.0	0.0	0.0	0.0	0.0	0.0	0.0	0.0	0.0	0.0	0.0	0.0	0.0	0.0	0.0	0.0	0.0	0.0	0.0	0.0	0.0	0.0	0.0	0.0
Bacteria|Proteobacteria|Alphaproteobacteria|Rhodobacterales	0.0	0.0	0.0	0.0	0.0	0.0	0.0	0.0	0.0	0.0	0.0	0.0	0.0	0.0	0.0	0.0	0.0	0.0	0.0	0.0	0.0	0.0	0.0	0.0	0.0	0.0	0.0	0.0	0.0	0.0
Bacteria|Proteobacteria|Alphaproteobacteria|Rhodobacterales|Rhodobacteraceae	0.0	0.0	0.0	0.0	0.0	0.0	0.0	0.0	0.0	0.0	0.0	0.0	0.0	0.0	0.0	0.0	0.0	0.0	0.0	0.0	0.0	0.0	0.0	0.0	0.0	0.0	0.0	0.0	0.0	0.0
Bacteria|Proteobacteria|Alphaproteobacteria|Rhodobacterales|Rhodobacteraceae|Rhodobacter	0.0	0.0	0.0	0.0	0.0	0.0	0.0	0.0	0.0	0.0	0.0	0.0	0.0	0.0	0.0	0.0	0.0	0.0	0.0	0.0	0.0	0.0	0.0	0.0	0.0	0.0	0.0	0.0	0.0	0.0
Bacteria|Proteobacteria|Alphaproteobacteria|Rhodospirillales	0.0	0.0	0.0	0.0	0.0	0.0	0.0	0.0	0.0	0.0	0.0	0.0	0.0	0.0	0.0	0.0	0.0	0.0	0.0	0.0	0.0	0.0	0.0	0.0	0.0	0.0	0.0	0.0	0.0	0.0
Bacteria|Proteobacteria|Alphaproteobacteria|Rhodospirillales|Acetobacteraceae	0.0	0.0	0.0	0.0	0.0	0.0	0.0	0.0	0.0	0.0	0.0	0.0	0.0	0.0	0.0	0.0	0.0	0.0	0.0	0.0	0.0	0.0	0.0	0.0	0.0	0.0	0.0	0.0	0.0	0.0
Bacteria|Proteobacteria|Alphaproteobacteria|Rhodospirillales|Acetobacteraceae|Acidisphaera	0.0	0.0	0.0	0.0	0.0	0.0	0.0	0.0	0.0	0.0	0.0	0.0	0.0	0.0	0.0	0.0	0.0	0.0	0.0	0.0	0.0	0.0	0.0	0.0	0.0	0.0	0.0	0.0	0.0	0.0
Bacteria|Proteobacteria|Alphaproteobacteria|Rhodospirillales|Acetobacteraceae|Tanticharoenia	0.0	0.0	0.0	0.0	0.0	0.0	0.0	0.0	0.0	0.0	0.0	0.0	0.0	0.0	0.0	0.0	0.0	0.0	0.0	0.0	0.0	0.0	0.0	0.0	0.0	0.0	0.0	0.0	0.0	0.0
Bacteria|Proteobacteria|Alphaproteobacteria|Sphingomonadales	0.0	0.0	0.0	0.0	0.0	0.0	0.0	0.0	0.0	0.0	0.0	0.0	0.0	0.0	0.0	0.0	0.0	0.0	0.0	0.0	0.0	0.0	0.0	0.00967585873246	0.0	0.0	0.0	0.0	0.0	0.0
Bacteria|Proteobacteria|Alphaproteobacteria|Sphingomonadales|Sphingomonadaceae	0.0	0.0	0.0	0.0	0.0	0.0	0.0	0.0	0.0	0.0	0.0	0.0	0.0	0.0	0.0	0.0	0.0	0.0	0.0	0.0	0.0	0.0	0.0	0.00967585873246	0.0	0.0	0.0	0.0	0.0	0.0
Bacteria|Proteobacteria|Alphaproteobacteria|Sphingomonadales|Sphingomonadaceae|Sphingomonas	0.0	0.0	0.0	0.0	0.0	0.0	0.0	0.0	0.0	0.0	0.0	0.0	0.0	0.0	0.0	0.0	0.0	0.0	0.0	0.0	0.0	0.0	0.0	0.00967585873246	0.0	0.0	0.0	0.0	0.0	0.0
Bacteria|Proteobacteria|Betaproteobacteria	0.289296046287	0.0293427230047	0.218464277045	1.43868198167	0.393323100537	0.371271284087	0.0674991562605	0.056338028169	2.6686884003	0.0	0.370289697234	1.06324472961	0.936129873208	1.62673392182	2.76204583079	0.804851157663	0.0995619275189	0.0362756952842	0.427544801237	0.119305856833	0.975939704319	0.50566695728	0.498314524403	0.793420416062	1.51627768693	0.0482975126781	1.47979510529	1.06294040368	0.681499298457	0.0552257351926
Bacteria|Proteobacteria|Betaproteobacteria|Burkholderiales	0.241080038573	0.0293427230047	0.218464277045	1.43868198167	0.393323100537	0.371271284087	0.0674991562605	0.056338028169	2.62319939348	0.0	0.370289697234	1.06324472961	0.936129873208	1.62673392182	2.76204583079	0.804851157663	0.0995619275189	0.0362756952842	0.427544801237	0.119305856833	0.975939704319	0.50566695728	0.498314524403	0.793420416062	1.51627768693	0.0482975126781	1.47979510529	1.06294040368	0.681499298457	0.0552257351926
Bacteria|Proteobacteria|Betaproteobacteria|Burkholderiales|Alcaligenaceae	0.216972034716	0.0293427230047	0.194190468485	1.25304559694	0.316577129701	0.320061451799	0.0674991562605	0.0281690140845	2.38059135709	0.0	0.370289697234	0.824931255729	0.829482166133	1.33669609079	2.61392349917	0.694597574421	0.0995619275189	0.0362756952842	0.391158009642	0.108459869848	0.830998164074	0.418482999128	0.46900190532	0.686985970005	1.35275754422	0.0482975126781	1.29766647695	0.95545204825	0.64141110443	0.0414193013944
Bacteria|Proteobacteria|Betaproteobacteria|Burkholderiales|Alcaligenaceae|Parasutterella	0.120540019286	0.0293427230047	0.186099198964	1.05580693816	0.249424405219	0.243246703367	0.0562492968838	0.0140845070423	1.83472327521	0.0	0.217817468961	0.586617781852	0.73468420429	1.03404791929	2.12599111266	0.474090407938	0.0995619275189	0.0120918984281	0.291094332757	0.0759219088937	0.657068315779	0.278988666085	0.395720357614	0.522496371553	1.08517912888	0.0482975126781	1.11553784861	0.740475337394	0.501102425336	0.0414193013944
Bacteria|Proteobacteria|Betaproteobacteria|Burkholderiales|Burkholderiaceae	0.0	0.0	0.0	0.0	0.0	0.0	0.0	0.0	0.0	0.0	0.0	0.0	0.0	0.0	0.0	0.0	0.0	0.0	0.0	0.0	0.0	0.0	0.0	0.0	0.0	0.0	0.0	0.0	0.0	0.0
Bacteria|Proteobacteria|Betaproteobacteria|Burkholderiales|Burkholderiales_incertae_sedis	0.0241080038573	0.0	0.0	0.0	0.0	0.0	0.0	0.0	0.0	0.0	0.0	0.0	0.0	0.0	0.0	0.0	0.0	0.0	0.0	0.0	0.0	0.0	0.0	0.0	0.0	0.0	0.0	0.0	0.0	0.0
Bacteria|Proteobacteria|Betaproteobacteria|Burkholderiales|Burkholderiales_incertae_sedis|Aquabacterium	0.0	0.0	0.0	0.0	0.0	0.0	0.0	0.0	0.0	0.0	0.0	0.0	0.0	0.0	0.0	0.0	0.0	0.0	0.0	0.0	0.0	0.0	0.0	0.0	0.0	0.0	0.0	0.0	0.0	0.0
Bacteria|Proteobacteria|Betaproteobacteria|Burkholderiales|Burkholderiales_incertae_sedis|Tepidimonas	0.0	0.0	0.0	0.0	0.0	0.0	0.0	0.0	0.0	0.0	0.0	0.0	0.0	0.0	0.0	0.0	0.0	0.0	0.0	0.0	0.0	0.0	0.0	0.0	0.0	0.0	0.0	0.0	0.0	0.0
Bacteria|Proteobacteria|Betaproteobacteria|Burkholderiales|Comamonadaceae	0.0	0.0	0.0	0.0	0.0	0.0	0.0	0.0	0.0	0.0	0.0	0.0	0.0	0.0	0.0	0.0	0.0	0.0	0.0	0.0	0.0	0.0	0.0	0.0	0.0	0.0	0.0	0.0	0.0	0.0
Bacteria|Proteobacteria|Betaproteobacteria|Burkholderiales|Comamonadaceae|Verminephrobacter	0.0	0.0	0.0	0.0	0.0	0.0	0.0	0.0	0.0	0.0	0.0	0.0	0.0	0.0	0.0	0.0	0.0	0.0	0.0	0.0	0.0	0.0	0.0	0.0	0.0	0.0	0.0	0.0	0.0	0.0
Bacteria|Proteobacteria|Betaproteobacteria|Burkholderiales|Oxalobacteraceae	0.0	0.0	0.0	0.0	0.0	0.0384073742158	0.0	0.0	0.0	0.0	0.0	0.0	0.0	0.0	0.0	0.0	0.0	0.0	0.0	0.0	0.0	0.0	0.0	0.0	0.0	0.0	0.0	0.0	0.0	0.0
Bacteria|Proteobacteria|Betaproteobacteria|Burkholderiales|Oxalobacteraceae|Janthinobacterium	0.0	0.0	0.0	0.0	0.0	0.0384073742158	0.0	0.0	0.0	0.0	0.0	0.0	0.0	0.0	0.0	0.0	0.0	0.0	0.0	0.0	0.0	0.0	0.0	0.0	0.0	0.0	0.0	0.0	0.0	0.0
Bacteria|Proteobacteria|Betaproteobacteria|Burkholderiales|Oxalobacteraceae|Massilia	0.0	0.0	0.0	0.0	0.0	0.0	0.0	0.0	0.0	0.0	0.0	0.0	0.0	0.0	0.0	0.0	0.0	0.0	0.0	0.0	0.0	0.0	0.0	0.0	0.0	0.0	0.0	0.0	0.0	0.0
Bacteria|Proteobacteria|Betaproteobacteria|Burkholderiales|Oxalobacteraceae|Oxalobacter	0.0	0.0	0.0	0.0	0.0	0.0	0.0	0.0	0.0	0.0	0.0	0.0	0.0	0.0	0.0	0.0	0.0	0.0	0.0	0.0	0.0	0.0	0.0	0.0	0.0	0.0	0.0	0.0	0.0	0.0
Bacteria|Proteobacteria|Deltaproteobacteria	0.79556412729	0.342331768388	0.639210292095	0.266852303051	0.642747505756	0.665727819741	0.663741703229	0.507042253521	0.697498104625	0.328677074774	0.370289697234	0.568285976169	0.545088280602	0.819672131148	0.575063169818	0.738699007718	1.11509358821	0.967351874244	0.536705176021	0.715835140998	1.02425355107	0.48823016565	0.498314524403	0.696661828737	0.312174817898	0.458826370442	0.933409220262	0.310521915681	0.541190619363	0.800773160293
Bacteria|Proteobacteria|Deltaproteobacteria|Desulfobacterales	0.0	0.0	0.0	0.0	0.0	0.0	0.0	0.0	0.0	0.0	0.0	0.0	0.0	0.0	0.0	0.0	0.0	0.0	0.0	0.0	0.0	0.0	0.0	0.0	0.0	0.0	0.0	0.0	0.0	0.0
Bacteria|Proteobacteria|Deltaproteobacteria|Desulfobacterales|Desulfobacteraceae	0.0	0.0	0.0	0.0	0.0	0.0	0.0	0.0	0.0	0.0	0.0	0.0	0.0	0.0	0.0	0.0	0.0	0.0	0.0	0.0	0.0	0.0	0.0	0.0	0.0	0.0	0.0	0.0	0.0	0.0
Bacteria|Proteobacteria|Deltaproteobacteria|Desulfobacterales|Desulfobacteraceae|Desulfocella	0.0	0.0	0.0	0.0	0.0	0.0	0.0	0.0	0.0	0.0	0.0	0.0	0.0	0.0	0.0	0.0	0.0	0.0	0.0	0.0	0.0	0.0	0.0	0.0	0.0	0.0	0.0	0.0	0.0	0.0
Bacteria|Proteobacteria|Deltaproteobacteria|Desulfobacterales|Desulfobulbaceae	0.0	0.0	0.0	0.0	0.0	0.0	0.0	0.0	0.0	0.0	0.0	0.0	0.0	0.0	0.0	0.0	0.0	0.0	0.0	0.0	0.0	0.0	0.0	0.0	0.0	0.0	0.0	0.0	0.0	0.0
Bacteria|Proteobacteria|Deltaproteobacteria|Desulfovibrionales	0.602700096432	0.312989045383	0.598753944494	0.232045480914	0.566001534919	0.601715529382	0.607492406345	0.352112676056	0.576194086429	0.267050123254	0.348507950338	0.494958753437	0.509539044911	0.693568726356	0.531497778165	0.672546857773	0.94583831143	0.882708585248	0.47302829073	0.596529284165	0.93728862692	0.435919790759	0.46900190532	0.599903241413	0.267578415341	0.362231345086	0.819578827547	0.286635614475	0.440970134295	0.676515256109
Bacteria|Proteobacteria|Deltaproteobacteria|Desulfovibrionales|Desulfohalobiaceae	0.0	0.0	0.0	0.0	0.0	0.0	0.0	0.0	0.0	0.0	0.0	0.0	0.0	0.0	0.0	0.0	0.0	0.0	0.0	0.0	0.0	0.0	0.0	0.0	0.0	0.0	0.0	0.0	0.0	0.0
Bacteria|Proteobacteria|Deltaproteobacteria|Desulfovibrionales|Desulfohalobiaceae|Desulfohalobium	0.0	0.0	0.0	0.0	0.0	0.0	0.0	0.0	0.0	0.0	0.0	0.0	0.0	0.0	0.0	0.0	0.0	0.0	0.0	0.0	0.0	0.0	0.0	0.0	0.0	0.0	0.0	0.0	0.0	0.0
Bacteria|Proteobacteria|Deltaproteobacteria|Desulfovibrionales|Desulfohalobiaceae|Desulfonatronovibrio	0.0	0.0	0.0	0.0	0.0	0.0	0.0	0.0	0.0	0.0	0.0	0.0	0.0	0.0	0.0	0.0	0.0	0.0	0.0	0.0	0.0	0.0	0.0	0.0	0.0	0.0	0.0	0.0	0.0	0.0
Bacteria|Proteobacteria|Deltaproteobacteria|Desulfovibrionales|Desulfovibrionaceae	0.216972034716	0.205399061033	0.113277773283	0.0464090961829	0.067152724482	0.0896172065036	0.281246484419	0.0985915492958	0.121304018196	0.0205423171734	0.108908734481	0.109990834097	0.189595923688	0.290037831021	0.130696174959	0.264608599779	0.288729589805	0.229746070133	0.145547166379	0.238611713666	0.135278770896	0.104620749782	0.23450095266	0.164489598452	0.0	0.0724462690171	0.22766078543	0.0597157530156	0.0801763880537	0.096645036587
Bacteria|Proteobacteria|Deltaproteobacteria|Desulfovibrionales|Desulfovibrionaceae|Desulfovibrio	0.168756027001	0.185837245696	0.105186503762	0.0348068221371	0.067152724482	0.0768147484317	0.258746765665	0.0985915492958	0.106141015921	0.0205423171734	0.108908734481	0.109990834097	0.189595923688	0.226986128625	0.130696174959	0.264608599779	0.278773397053	0.205562273277	0.145547166379	0.238611713666	0.135278770896	0.0871839581517	0.23450095266	0.164489598452	0.0	0.0482975126781	0.22766078543	0.0597157530156	0.0801763880537	0.096645036587
Bacteria|Proteobacteria|Deltaproteobacteria|Desulfovibrionales|Desulfovibrionaceae|Lawsonia	0.0482160077146	0.0195618153365	0.00809126952019	0.0	0.0	0.0128024580719	0.0224997187535	0.0	0.0151630022745	0.0	0.0	0.0	0.0	0.0504413619168	0.0	0.0	0.0	0.0241837968561	0.0	0.0	0.0	0.0	0.0	0.0	0.0	0.0	0.0	0.0	0.0	0.0
Bacteria|Proteobacteria|Epsilonproteobacteria	4.58052073288	3.17879499218	4.62011489603	2.22763661678	1.35264773599	2.30444245295	3.84745190685	8.64788732394	2.7899924185	4.25225965489	3.85536920061	1.55820348304	4.49105344235	5.88902900378	3.31968284395	5.39140022051	2.50896057348	2.00725513906	3.00191030656	3.87201735358	4.36757174606	3.34786399303	2.05188333578	6.13449443638	1.12977553144	0.869355228206	4.81502561184	4.28759106652	3.46762878332	3.52064061853
Bacteria|Proteobacteria|Epsilonproteobacteria|Campylobacterales	4.53230472517	3.17879499218	4.62011489603	2.22763661678	1.35264773599	2.30444245295	3.84745190685	8.64788732394	2.7899924185	4.25225965489	3.85536920061	1.55820348304	4.49105344235	5.86380832282	3.31968284395	5.39140022051	2.49900438072	2.00725513906	3.00191030656	3.85032537961	4.36757174606	3.34786399303	2.05188333578	6.13449443638	1.12977553144	0.77276020285	4.81502561184	4.28759106652	3.46762878332	3.52064061853
Bacteria|Proteobacteria|Epsilonproteobacteria|Campylobacterales|Helicobacteraceae	4.50819672131	3.16901408451	4.61202362651	2.22763661678	1.33346124328	2.30444245295	3.84745190685	8.60563380282	2.7899924185	4.25225965489	3.85536920061	1.55820348304	4.49105344235	5.86380832282	3.31968284395	5.39140022051	2.48904818797	2.00725513906	3.00191030656	3.83947939262	4.36757174606	3.34786399303	2.05188333578	6.11514271892	1.12977553144	0.748611446511	4.81502561184	4.27564791592	3.46762878332	3.52064061853
Bacteria|Proteobacteria|Epsilonproteobacteria|Campylobacterales|Helicobacteraceae|Helicobacter	2.12150433944	2.10289514867	3.84335302209	1.54310244808	0.815425940138	1.65151709128	2.92496343796	5.35211267606	1.3040181956	2.95809367297	2.63559137443	0.806599450046	3.3060789193	3.49306431274	2.64877581249	3.71554575524	1.43369175627	1.33010882709	2.33785135996	2.36442516269	3.43994588849	2.26678291194	1.15784845376	4.51862602806	0.728407908429	0.362231345086	3.09618668184	3.069389705	2.10463018641	1.71199779097
Bacteria|Proteobacteria|Epsilonproteobacteria|Campylobacterales|Helicobacteraceae|Sulfurimonas	0.0	0.0	0.0	0.0	0.0	0.0	0.0	0.0	0.0	0.0	0.0	0.0	0.0	0.0	0.0	0.0	0.0	0.0	0.0	0.0	0.0	0.0	0.0	0.0	0.0	0.0	0.0	0.0	0.0	0.0
Bacteria|Proteobacteria|Epsilonproteobacteria|Campylobacterales|Helicobacteraceae|Wolinella	0.192864030858	0.0391236306729	0.0161825390404	0.0464090961829	0.0	0.0128024580719	0.0224997187535	0.253521126761	0.0454890068234	0.0410846343468	0.0	0.0	0.0355492356914	0.0756620428752	0.0	0.0330760749724	0.0497809637595	0.0120918984281	0.0181933957973	0.130151843818	0.0	0.052310374891	0.0	0.0677310111272	0.0	0.169041294373	0.0341491178145	0.0	0.0801763880537	0.165677205578
Bacteria|Proteobacteria|Gammaproteobacteria	0.0723240115718	0.0	0.0161825390404	0.0348068221371	0.0863392171911	3.0597874792	0.0	0.112676056338	0.0454890068234	0.0	0.0435634937922	0.0183318056829	0.023699490461	0.0126103404792	0.0174261566611	0.0551267916207	0.0497809637595	0.0	0.081870281088	0.0216919739696	0.0096627693497	0.0	0.0	0.0	0.0	0.024148756339	0.0341491178145	0.179147259047	0.0	0.0
Bacteria|Proteobacteria|Gammaproteobacteria|Aeromonadales	0.0	0.0	0.0	0.0	0.0	0.0128024580719	0.0	0.0	0.0	0.0	0.0	0.0	0.0	0.0	0.0	0.0	0.0	0.0	0.0	0.0	0.0	0.0	0.0	0.0	0.0	0.0	0.0	0.0	0.0	0.0
Bacteria|Proteobacteria|Gammaproteobacteria|Aeromonadales|Aeromonadaceae	0.0	0.0	0.0	0.0	0.0	0.0128024580719	0.0	0.0	0.0	0.0	0.0	0.0	0.0	0.0	0.0	0.0	0.0	0.0	0.0	0.0	0.0	0.0	0.0	0.0	0.0	0.0	0.0	0.0	0.0	0.0
Bacteria|Proteobacteria|Gammaproteobacteria|Aeromonadales|Aeromonadaceae|Aeromonas	0.0	0.0	0.0	0.0	0.0	0.0128024580719	0.0	0.0	0.0	0.0	0.0	0.0	0.0	0.0	0.0	0.0	0.0	0.0	0.0	0.0	0.0	0.0	0.0	0.0	0.0	0.0	0.0	0.0	0.0	0.0
Bacteria|Proteobacteria|Gammaproteobacteria|Chromatiales	0.0	0.0	0.0	0.0	0.0	0.0	0.0	0.0	0.0	0.0	0.0	0.0	0.0	0.0	0.0	0.0	0.0	0.0	0.0	0.0	0.0	0.0	0.0	0.0	0.0	0.0	0.0	0.0	0.0	0.0
Bacteria|Proteobacteria|Gammaproteobacteria|Enterobacteriales	0.0241080038573	0.0	0.0161825390404	0.0348068221371	0.0863392171911	3.00857764691	0.0	0.112676056338	0.0454890068234	0.0	0.0435634937922	0.0183318056829	0.023699490461	0.0126103404792	0.0174261566611	0.0551267916207	0.0497809637595	0.0	0.081870281088	0.0108459869848	0.0096627693497	0.0	0.0	0.0	0.0	0.024148756339	0.0341491178145	0.179147259047	0.0	0.0
Bacteria|Proteobacteria|Gammaproteobacteria|Enterobacteriales|Enterobacteriaceae	0.0241080038573	0.0	0.0161825390404	0.0348068221371	0.0863392171911	3.00857764691	0.0	0.112676056338	0.0454890068234	0.0	0.0435634937922	0.0183318056829	0.023699490461	0.0126103404792	0.0174261566611	0.0551267916207	0.0497809637595	0.0	0.081870281088	0.0108459869848	0.0096627693497	0.0	0.0	0.0	0.0	0.024148756339	0.0341491178145	0.179147259047	0.0	0.0
Bacteria|Proteobacteria|Gammaproteobacteria|Enterobacteriales|Enterobacteriaceae|Escherichia/Shigella	0.0241080038573	0.0	0.0161825390404	0.0348068221371	0.0767459708365	2.71412111125	0.0	0.112676056338	0.0454890068234	0.0	0.0217817468961	0.0183318056829	0.023699490461	0.0126103404792	0.0174261566611	0.0551267916207	0.0298685782557	0.0	0.0727735831893	0.0108459869848	0.0	0.0	0.0	0.0	0.0	0.0	0.022766078543	0.167204108444	0.0	0.0
Bacteria|Proteobacteria|Gammaproteobacteria|Enterobacteriales|Enterobacteriaceae|Klebsiella	0.0	0.0	0.0	0.0	0.0	0.0128024580719	0.0	0.0	0.0	0.0	0.0	0.0	0.0	0.0	0.0	0.0	0.0	0.0	0.0	0.0	0.0	0.0	0.0	0.0	0.0	0.0	0.0	0.0	0.0	0.0
Bacteria|Proteobacteria|Gammaproteobacteria|Enterobacteriales|Enterobacteriaceae|Kluyvera	0.0	0.0	0.0	0.0	0.0	0.0	0.0	0.0	0.0	0.0	0.0	0.0	0.0	0.0	0.0	0.0	0.0	0.0	0.0	0.0	0.0	0.0	0.0	0.0	0.0	0.0	0.0	0.0	0.0	0.0
Bacteria|Proteobacteria|Gammaproteobacteria|Enterobacteriales|Enterobacteriaceae|Plesiomonas	0.0	0.0	0.0	0.0	0.0	0.0	0.0	0.0	0.0	0.0	0.0	0.0	0.0	0.0	0.0	0.0	0.0	0.0	0.0	0.0	0.0	0.0	0.0	0.0	0.0	0.0	0.0	0.0	0.0	0.0
Bacteria|Proteobacteria|Gammaproteobacteria|Enterobacteriales|Enterobacteriaceae|Rahnella	0.0	0.0	0.0	0.0	0.0	0.0	0.0	0.0	0.0	0.0	0.0	0.0	0.0	0.0	0.0	0.0	0.0	0.0	0.0	0.0	0.0	0.0	0.0	0.0	0.0	0.0	0.0	0.0	0.0	0.0
Bacteria|Proteobacteria|Gammaproteobacteria|Enterobacteriales|Enterobacteriaceae|Trabulsiella	0.0	0.0	0.0	0.0	0.0	0.0	0.0	0.0	0.0	0.0	0.0	0.0	0.0	0.0	0.0	0.0	0.0	0.0	0.0	0.0	0.0	0.0	0.0	0.0	0.0	0.0	0.0	0.0	0.0	0.0
Bacteria|Proteobacteria|Gammaproteobacteria|Oceanospirillales	0.0	0.0	0.0	0.0	0.0	0.0	0.0	0.0	0.0	0.0	0.0	0.0	0.0	0.0	0.0	0.0	0.0	0.0	0.0	0.0	0.0	0.0	0.0	0.0	0.0	0.0	0.0	0.0	0.0	0.0
Bacteria|Proteobacteria|Gammaproteobacteria|Oceanospirillales|Hahellaceae	0.0	0.0	0.0	0.0	0.0	0.0	0.0	0.0	0.0	0.0	0.0	0.0	0.0	0.0	0.0	0.0	0.0	0.0	0.0	0.0	0.0	0.0	0.0	0.0	0.0	0.0	0.0	0.0	0.0	0.0
Bacteria|Proteobacteria|Gammaproteobacteria|Oceanospirillales|Hahellaceae|Halospina	0.0	0.0	0.0	0.0	0.0	0.0	0.0	0.0	0.0	0.0	0.0	0.0	0.0	0.0	0.0	0.0	0.0	0.0	0.0	0.0	0.0	0.0	0.0	0.0	0.0	0.0	0.0	0.0	0.0	0.0
Bacteria|Proteobacteria|Gammaproteobacteria|Oceanospirillales|Oceanospirillaceae	0.0	0.0	0.0	0.0	0.0	0.0	0.0	0.0	0.0	0.0	0.0	0.0	0.0	0.0	0.0	0.0	0.0	0.0	0.0	0.0	0.0	0.0	0.0	0.0	0.0	0.0	0.0	0.0	0.0	0.0
Bacteria|Proteobacteria|Gammaproteobacteria|Oceanospirillales|Oceanospirillaceae|Oceanobacter	0.0	0.0	0.0	0.0	0.0	0.0	0.0	0.0	0.0	0.0	0.0	0.0	0.0	0.0	0.0	0.0	0.0	0.0	0.0	0.0	0.0	0.0	0.0	0.0	0.0	0.0	0.0	0.0	0.0	0.0
Bacteria|Proteobacteria|Gammaproteobacteria|Pasteurellales	0.0	0.0	0.0	0.0	0.0	0.0	0.0	0.0	0.0	0.0	0.0	0.0	0.0	0.0	0.0	0.0	0.0	0.0	0.0	0.0	0.0	0.0	0.0	0.0	0.0	0.0	0.0	0.0	0.0	0.0
Bacteria|Proteobacteria|Gammaproteobacteria|Pasteurellales|Pasteurellaceae	0.0	0.0	0.0	0.0	0.0	0.0	0.0	0.0	0.0	0.0	0.0	0.0	0.0	0.0	0.0	0.0	0.0	0.0	0.0	0.0	0.0	0.0	0.0	0.0	0.0	0.0	0.0	0.0	0.0	0.0
Bacteria|Proteobacteria|Gammaproteobacteria|Pseudomonadales	0.0	0.0	0.0	0.0	0.0	0.0384073742158	0.0	0.0	0.0	0.0	0.0	0.0	0.0	0.0	0.0	0.0	0.0	0.0	0.0	0.0108459869848	0.0	0.0	0.0	0.0	0.0	0.0	0.0	0.0	0.0	0.0
Bacteria|Proteobacteria|Gammaproteobacteria|Pseudomonadales|Moraxellaceae	0.0	0.0	0.0	0.0	0.0	0.0128024580719	0.0	0.0	0.0	0.0	0.0	0.0	0.0	0.0	0.0	0.0	0.0	0.0	0.0	0.0	0.0	0.0	0.0	0.0	0.0	0.0	0.0	0.0	0.0	0.0
Bacteria|Proteobacteria|Gammaproteobacteria|Pseudomonadales|Moraxellaceae|Acinetobacter	0.0	0.0	0.0	0.0	0.0	0.0128024580719	0.0	0.0	0.0	0.0	0.0	0.0	0.0	0.0	0.0	0.0	0.0	0.0	0.0	0.0	0.0	0.0	0.0	0.0	0.0	0.0	0.0	0.0	0.0	0.0
Bacteria|Proteobacteria|Gammaproteobacteria|Pseudomonadales|Pseudomonadaceae	0.0	0.0	0.0	0.0	0.0	0.0256049161439	0.0	0.0	0.0	0.0	0.0	0.0	0.0	0.0	0.0	0.0	0.0	0.0	0.0	0.0108459869848	0.0	0.0	0.0	0.0	0.0	0.0	0.0	0.0	0.0	0.0
Bacteria|Proteobacteria|Gammaproteobacteria|Pseudomonadales|Pseudomonadaceae|Pseudomonas	0.0	0.0	0.0	0.0	0.0	0.0	0.0	0.0	0.0	0.0	0.0	0.0	0.0	0.0	0.0	0.0	0.0	0.0	0.0	0.0	0.0	0.0	0.0	0.0	0.0	0.0	0.0	0.0	0.0	0.0
Bacteria|Proteobacteria|Gammaproteobacteria|Thiotrichales	0.0482160077146	0.0	0.0	0.0	0.0	0.0	0.0	0.0	0.0	0.0	0.0	0.0	0.0	0.0	0.0	0.0	0.0	0.0	0.0	0.0	0.0	0.0	0.0	0.0	0.0	0.0	0.0	0.0	0.0	0.0
Bacteria|Proteobacteria|Gammaproteobacteria|Thiotrichales|Thiotrichaceae	0.0482160077146	0.0	0.0	0.0	0.0	0.0	0.0	0.0	0.0	0.0	0.0	0.0	0.0	0.0	0.0	0.0	0.0	0.0	0.0	0.0	0.0	0.0	0.0	0.0	0.0	0.0	0.0	0.0	0.0	0.0
Bacteria|Proteobacteria|Gammaproteobacteria|Thiotrichales|Thiotrichaceae|Thiothrix	0.0482160077146	0.0	0.0	0.0	0.0	0.0	0.0	0.0	0.0	0.0	0.0	0.0	0.0	0.0	0.0	0.0	0.0	0.0	0.0	0.0	0.0	0.0	0.0	0.0	0.0	0.0	0.0	0.0	0.0	0.0
Bacteria|TM7	0.0	0.00978090766823	0.0	0.0	0.0	0.0	0.0	0.0	0.0	0.0	0.0	0.0	0.0	0.0252206809584	0.0	0.0	0.0	0.0	0.0	0.0	0.0	0.0	0.0	0.0	0.0	0.0	0.0113830392715	0.0	0.0	0.0
Bacteria|Verrucomicrobia	0.0	0.0	0.0	0.0	0.0	0.0	0.0	0.0	0.0	0.0	0.0	0.0	0.0	0.0	0.0	0.0	0.0	0.0	0.0	0.0	0.0	0.0	0.0	0.0	0.0	0.0	0.0	0.0	0.0	0.0
